# Supplementary material for: A metasurface-based full-color circular auto-focusing Airy beam transmitter for stable high-speed underwater wireless optical communications
Source: Nat Commun. 2024 Apr 5;15:2944. doi: 10.1038/s41467-024-47105-x (PMC10997589; doi:10.1038/s41467-024-47105-x)
Supplement: Supplementary file 3 — Source data [file 41467_2024_47105_MOESM3_ESM.xlsx]

## Sheet: Fig. 2c
Wavelength (nm)	Polarization conversion efficiency (PCE)
440	0.70193
450	0.83918
460	0.75193
470	0.56334
480	0.73978
490	0.76419
500	0.71565
510	0.83918
520	0.92903
530	0.98874
540	0.97111
550	0.93053
560	0.90698
570	0.9064
580	0.91863
590	0.91636
600	0.89172
610	0.85028
620	0.80912
630	0.77634
640	0.75313

## Sheet: Fig. 3a(spectra)
Red						Green						Blue
Wavelength (nm)	Intensity (arb. units)					Wavelength (nm)	Intensity (arb. units)					Wavelength (nm)	Intensity (arb. units)
	90 mA	120 mA	150 mA	180 mA	200 mA		40 mA	70 mA	100 mA	130 mA	160 mA		40 mA	70 mA	100 mA	130 mA	160 mA
197.625	0.00861	0.0103	0.00664	0.00882	0.0096	197.625	0.01992	0.01107	0.01117	0.01155	0.01001	197.625	0.02333	0.00892	0.00866	0.01074	0.01098
198.426	0.000391828	-0.000163519	0.000988909	0.00194	0.0012	198.426	-0.00176	-0.00267	-0.00168	0.00398	7.0168e-05	198.426	0.000707029	0.00113	0.00015189	0.000165267	0.000608433
199.227	-0.0015	-0.00147	-0.00184	-0.00208	0	199.227	-0.00303	-0.000381853	7.01159e-05	-0.00435	-0.000514565	199.227	-0.00212	-7.19171e-05	-0.00167	-0.00116	-8.29681e-05
200.028	-0.00214	-0.00147	-0.00184	-0.00265	-0.0018	200.028	-0.00431	-0.00191	-0.0046	-0.00284	-0.00227	200.028	-0.00354	-0.000671226	-0.00167	-0.00446	-0.00492
200.828	-0.0015	-0.00147	-0.000141273	-0.00208	-0.0036	200.828	-0.00303	-0.00191	-0.00402	-0.0036	-0.00227	200.828	-0.00636	0.00113	-0.000455669	-0.000495801	-0.00147
201.629	-0.00277	-0.00147	-0.00184	-0.00495	-0.0018	201.629	-0.00558	-0.00191	-0.0011	-0.00208	0.000654901	201.629	-0.00354	-0.00247	-0.00228	-0.000495801	-0.00216
202.43	-0.00277	-0.000817593	-0.00353	-0.0015	0	202.43	-0.00303	-0.00726	-0.0011	0.000946688	-0.00285	202.43	-0.00212	-0.00127	-0.00289	-0.00116	-0.00147
203.23	0.000391828	-0.00213	-0.0024	-0.000929489	-0.0042	203.23	-0.00686	-0.00191	-0.000514184	-0.00133	-0.0011	203.23	-0.00636	-0.000671226	-0.00106	-0.000495801	-0.00147
204.031	-0.0015	-0.00147	-0.000141273	-0.0015	-0.0018	204.031	0.000790487	-0.00115	-0.0011	-0.00133	-0.000514565	204.031	-0.00212	0.00173	-0.00289	0.000165267	-0.00147
204.831	-0.000872134	-0.00147	-0.000706363	-0.00437	-0.0018	204.831	-0.00176	-0.00191	7.01159e-05	0.0017	-0.0011	204.831	-0.00636	0.000527392	-0.000455669	0.000826336	-0.000774369
205.631	0.00102	-0.00147	-0.0024	-0.00265	-0.000599909	205.631	-0.000484492	-0.00115	-0.000514184	-0.00133	-0.00344	205.631	-0.00495	-0.00127	0.000759448	0.00149	-0.00285
206.432	-0.000872134	-0.000817593	-0.00184	0.000218028	-0.0036	206.432	-0.000484492	-0.000381853	-0.0011	0.0017	-0.00168	206.432	0.00354	0.000527392	-0.00106	0.00149	-0.00216
207.232	-0.000872134	0.000490556	-0.00353	-0.00208	-0.0048	207.232	-0.00303	-0.00191	-0.00168	-0.000568013	-0.000514565	207.232	-0.00636	0.00113	-0.000455669	0.00215	-0.00216
208.032	0.000391828	-0.0054	-0.00127	-0.00208	-0.000599909	208.032	0.000790487	-0.00344	0.00124	-0.000568013	-0.0011	208.032	-0.00495	0.00113	-0.00289	-0.00314	-0.00147
208.832	-0.0034	-0.00213	-0.00184	-0.00265	-0.0036	208.832	-0.00686	-0.00115	7.01159e-05	-0.00284	-0.00285	208.832	-0.00636	0.000527392	-0.00289	0.000826336	-0.00216
209.632	-0.000872134	-0.000817593	-0.00184	-0.00265	-0.0018	209.632	-0.00176	-0.00344	-0.00168	-0.00435	-0.0011	209.632	-0.00495	-0.00187	-0.00289	-0.00116	-0.00216
210.432	-0.00214	-0.00278	-0.00184	-0.00265	-0.0024	210.432	-0.00431	-0.00267	-0.0011	-0.00208	-0.0011	210.432	-0.00212	-0.000671226	0.000759448	0.000165267	-0.00216
211.232	0.000391828	-0.00213	-0.00127	-0.000929489	-0.0024	211.232	-0.00303	-0.000381853	-0.0011	-0.00133	0.00124	211.232	-0.00354	-0.00127	0.00015189	0.000165267	-0.00147
212.032	-0.000872134	-0.00343	-0.0024	-0.00322	-0.0036	212.032	-0.00176	-0.00115	-0.00285	-0.00133	-0.0011	212.032	-0.000707029	0.00113	-0.00289	-0.000495801	-8.29681e-05
212.831	0.00166	-0.00147	-0.00127	-0.00208	-0.0018	212.831	-0.00303	-0.00115	-0.000514184	-0.000568013	-0.00168	212.831	0.00495	0.000527392	0.000759448	-0.00182	-8.29681e-05
213.631	-0.000240153	-0.00278	-0.00184	-0.0015	-0.000599909	213.631	0.00207	-0.00115	-0.00168	0.000189338	-0.000514565	213.631	-0.00495	-0.000671226	-0.00106	0.000826336	-0.00285
214.431	-0.0015	-0.00343	-0.00184	-0.00265	-0.0042	214.431	-0.00176	-0.00267	-0.000514184	-0.000568013	0.00124	214.431	0.00212	-0.00127	-0.00228	0.000826336	-0.000774369
215.23	-0.00214	-0.00213	-0.00297	-0.00035573	-0.0012	215.23	0.000790487	-0.00191	7.01159e-05	0.000189338	7.0168e-05	215.23	-0.00212	-0.00127	-0.00167	-0.00116	0.000608433
216.03	0.00102	-0.00147	-0.00127	-0.00208	-0.0036	216.03	-0.000484492	-0.00191	7.01159e-05	0.000189338	-0.000514565	216.03	-0.00354	-0.000671226	0.000759448	0.000826336	0.000608433
216.829	0.00102	-0.00213	-0.000141273	-0.00265	-0.003	216.829	-0.00558	-0.00115	-0.00168	-0.00284	-0.0011	216.829	-0.00354	-0.00127	-0.00289	0.000826336	-8.29681e-05
217.628	-0.0015	-0.00147	-0.00127	-0.00208	-0.0024	217.628	-0.00558	-0.00267	7.01159e-05	-0.00208	7.0168e-05	217.628	-0.00354	0.000527392	-0.000455669	-0.00182	0.000608433
218.428	-0.00466	-0.00343	-0.0024	-0.00035573	-0.0018	218.428	-0.00558	-0.00115	-0.00344	-0.000568013	-0.0011	218.428	-0.00495	0.000527392	0.000759448	-0.00248	0.000608433
219.227	-0.00403	-0.00278	-0.00184	-0.00208	-0.0012	219.227	0.00207	0.000381853	-0.00168	-0.000568013	0.00124	219.227	-0.00354	0.000527392	0.00015189	-0.00314	-0.00147
220.026	-0.0034	-0.000163519	-0.000706363	0.000218028	-0.0012	220.026	-0.00176	-0.00267	-0.0011	-0.000568013	-0.0011	220.026	-0.00495	-7.19171e-05	0.00015189	-0.00248	-0.000774369
220.825	0.000391828	-0.00147	-0.00297	-0.00322	-0.0012	220.825	-0.00558	-0.00344	7.01159e-05	-0.000568013	7.0168e-05	220.825	-0.000707029	-7.19171e-05	-0.0041	0.000165267	-0.00216
221.624	0.000391828	-0.00147	-0.000141273	-0.0015	-0.0018	221.624	-0.00303	-0.000381853	-0.000514184	-0.00133	7.0168e-05	221.624	-0.00778	-0.000671226	-0.00167	-0.00116	-0.000774369
222.423	-0.000240153	-0.00213	-0.00184	-0.00208	-0.003	222.423	0.000790487	-0.00267	-0.00227	-0.00208	0.000654901	222.423	-0.000707029	-0.00247	-0.000455669	0.000165267	-0.000774369
223.222	-0.0015	-0.00213	0.000988909	-0.00035573	-0.0018	223.222	-0.00176	0.00115	-0.00168	0.000189338	0.000654901	223.222	0.000707029	-0.00307	-0.000455669	0.00149	-8.29681e-05
224.02	0.00166	-0.000817593	-0.000706363	-0.000929489	-0.003	224.02	-0.000484492	-0.00115	-0.00168	0.000946688	-0.00168	224.02	0.00212	-7.19171e-05	-0.00106	0.000165267	0.0013
224.819	-0.000240153	0.000490556	-0.00353	-0.00035573	-0.0018	224.819	-0.00431	-0.00191	7.01159e-05	0.000946688	0.00299	224.819	-0.00212	0.00113	-0.00228	-0.00116	-8.29681e-05
225.618	0.000391828	-0.000817593	-0.000706363	-0.00208	-0.0018	225.618	0.00207	-0.000381853	0.000654415	-0.000568013	0.00182	225.618	-0.00354	-0.00187	0.00015189	-0.00116	0.000608433
226.416	-0.000240153	-0.00147	-0.0024	-0.000929489	-0.0048	226.416	0.00334	-0.000381853	0.00182	-0.000568013	-0.000514565	226.416	-0.000707029	-0.000671226	-0.00106	0.00149	-0.000774369
227.215	0.00166	-0.00213	-0.00184	-0.00265	-0.0012	227.215	-0.00303	0.000381853	0.00241	-0.000568013	0.00182	227.215	-0.00778	0.00113	-0.000455669	0.00215	-0.000774369
228.013	-0.000240153	-0.00278	-0.000706363	-0.0038	-0.0024	228.013	0.000790487	0.000381853	0.00182	0.000946688	0.00182	228.013	-0.000707029	-7.19171e-05	-0.000455669	-0.00248	-0.00216
228.811	0.00102	-0.00278	-0.0024	-0.00265	0.0012	228.811	0.000790487	0.00267	0.000654415	0.00322	0.00533	228.811	-0.000707029	0.000527392	-0.00228	0.000165267	-0.00147
229.61	-0.000872134	0.000490556	-0.000706363	-0.00208	-0.000599909	229.61	0.00207	0.00115	0.00358	-0.000568013	0.00182	229.61	-0.00212	-7.19171e-05	-0.00289	0.000165267	-8.29681e-05
230.408	0.00102	-0.00409	0.000988909	-0.0038	-0.0012	230.408	0.00207	0.00191	0.00591	0.00398	0.00124	230.408	-0.00636	-7.19171e-05	0.00015189	-0.00116	-0.00216
231.206	-0.000872134	0.000490556	-0.00184	-0.0015	-0.0018	231.206	0.000790487	0.00267	0.00299	0.00322	0.00475	231.206	-0.00212	-0.000671226	-0.00289	0.000826336	-8.29681e-05
232.004	-0.0015	-0.00343	-0.00184	-0.000929489	-0.0012	232.004	0.000790487	0.00344	0.0065	0.00549	0.00358	232.004	-0.00636	0.000527392	-0.00349	0.000826336	-0.00216
232.802	-0.000872134	-0.00213	0.00155	-0.0015	-0.003	232.802	0.00334	0.00115	0.00241	0.00549	0.00299	232.802	-0.00212	-0.00127	-0.00106	0.000165267	-0.00285
233.6	-0.0015	-0.00278	-0.000706363	-0.000929489	-0.0018	233.6	0.00334	0.00191	0.00358	0.000946688	0.00475	233.6	-0.00636	-0.000671226	-0.00289	0.000165267	0.00199
234.398	-0.000240153	-0.00147	-0.00297	-0.000929489	-0.0018	234.398	-0.00176	-0.000381853	0.00474	0.00246	0.00475	234.398	-0.00354	0.00233	-0.00289	-0.00116	-8.29681e-05
235.195	-0.000240153	-0.00278	-0.0024	-0.00265	-0.000599909	235.195	0.000790487	0.00573	0.00474	0.00549	0.00709	235.195	0.000707029	-0.00127	-0.00167	-0.000495801	-0.00216
235.993	-0.000872134	-0.00147	0.00155	-0.00208	-0.000599909	235.993	0.00462	0.00573	0.00299	0.00322	0.00592	235.993	-0.00778	-0.000671226	-0.00228	0.000165267	-0.000774369
236.791	-0.00214	0.000490556	-0.00184	-0.000929489	-0.000599909	236.791	0.000790487	0.00573	0.00533	0.00473	0.00475	236.791	0.000707029	0.000527392	-0.00167	-0.00248	-0.00285
237.588	0.00166	-0.00343	0.000423818	-0.00265	-0.0018	237.588	0.00589	0.00267	0.00591	0.00625	0.00416	237.588	-0.000707029	-0.00187	-0.00106	0.00149	-0.000774369
238.386	0.000391828	0.00114	0.000423818	-0.0015	-0.0048	238.386	0.00334	0.00344	0.00299	0.00625	0.00182	238.386	-0.00636	-0.000671226	-0.00106	0.000826336	-0.00216
239.183	0.00102	0.000490556	0.000423818	-0.00265	-0.003	239.183	0.00207	0.00344	0.00358	0.00473	0.00592	239.183	-0.00636	0.000527392	-0.000455669	-0.000495801	-8.29681e-05
239.981	-0.000240153	-0.000163519	-0.000706363	0.000218028	-0.0024	239.981	0.00462	0.00344	0.00416	0.00549	0.00767	239.981	-0.00212	0.000527392	-0.00228	0.000826336	0.00268
240.778	-0.000240153	-0.000817593	-0.00184	-0.00265	0	240.778	0.00207	0.0042	0.00591	0.00473	0.00533	240.778	-0.00495	0.000527392	-0.00167	0.000165267	-0.00147
241.575	-0.00277	-0.00213	-0.00297	-0.00265	-0.0012	241.575	0.00462	0.0042	0.00358	0.00473	0.00592	241.575	-0.00778	0.00113	-0.000455669	-0.00248	0.0013
242.372	-0.0015	-0.00213	-0.000141273	-0.00265	0	242.372	0.00462	0.0042	0.00474	0.00549	0.00416	242.372	-0.00212	-0.00127	-0.00228	0.000826336	-0.000774369
243.169	-0.000872134	0.0018	-0.00127	0.000218028	0	243.169	0.000790487	0.00344	0.00416	0.00701	0.00533	243.169	-0.00778	-0.00187	-0.00106	0.00215	-8.29681e-05
243.966	-0.00277	-0.00147	-0.0041	-0.0015	-0.000599909	243.966	0.000790487	0.00267	0.00416	0.00473	0.00475	243.966	-0.00212	-7.19171e-05	-0.00106	-0.00116	-0.00216
244.763	-0.000240153	-0.00213	-0.000141273	-0.00035573	-0.003	244.763	-0.00176	0.00115	0.00299	0.00398	0.00182	244.763	-0.000707029	0.000527392	-0.000455669	-0.00248	-8.29681e-05
245.56	-0.0015	-0.00147	-0.00184	-0.0015	-0.0018	245.56	0.000790487	0.00115	0.00124	0.000189338	0.00299	245.56	-0.00212	0.00173	-0.00289	-0.00116	0.000608433
246.357	-0.000872134	-0.00147	-0.0024	-0.00035573	-0.000599909	246.357	0.00207	-0.00115	0.00124	0.000946688	0.00358	246.357	-0.00212	0.000527392	-0.00106	0.00215	-8.29681e-05
247.154	-0.00214	-0.00474	-0.0024	-0.00035573	-0.003	247.154	-0.00176	-0.00115	-0.000514184	0.00398	0.00124	247.154	-0.00212	0.000527392	0.00137	-0.00116	-0.000774369
247.95	0.00229	-0.00213	-0.000706363	0.000791787	-0.0036	247.95	0.00207	0.000381853	0.00124	0.000946688	0.000654901	247.95	-0.00354	0.00113	0.00015189	-0.0038	-0.00147
248.747	-0.0015	-0.00213	-0.00297	-0.00265	-0.0018	248.747	-0.00176	0.00115	0.00124	0.0017	-0.00168	248.747	-0.00636	-0.000671226	-0.00289	-0.000495801	-0.00285
249.543	-0.000240153	0.000490556	-0.000706363	-0.00035573	-0.0012	249.543	-0.00303	0.000381853	7.01159e-05	-0.00208	0.000654901	249.543	0.000707029	-0.000671226	-0.00228	-0.00314	-0.000774369
250.34	-0.000240153	-0.000163519	-0.000706363	0.000791787	-0.0012	250.34	-0.00558	-0.00191	-0.00168	0.0017	-0.0011	250.34	-0.00636	-0.00127	-0.00106	0.000165267	-0.00147
251.136	0.00102	-0.00147	-0.0024	-0.00265	-0.000599909	251.136	-0.00431	-0.000381853	0.00124	0.000946688	-0.0011	251.136	-0.00778	-0.00187	-0.00106	0.00149	-0.000774369
251.932	0.00229	-0.000163519	-0.000706363	-0.00208	-0.0024	251.932	-0.00558	-0.0042	0.00124	-0.00133	-0.00227	251.932	-0.00636	0.00173	-0.00167	0.000165267	0.00199
252.729	0.000391828	-0.00213	-0.00184	-0.00035573	-0.0018	252.729	-0.00176	-0.00191	-0.00168	-0.00133	0.000654901	252.729	0.00212	-0.00127	-0.00228	-0.00182	0.00268
253.525	-0.000240153	-0.00343	0.00212	-0.00035573	-0.0042	253.525	0.000790487	-0.0042	0.000654415	0.000946688	-0.0011	253.525	-0.00495	0.000527392	-0.000455669	0.000826336	-0.00147
254.321	-0.00214	-0.00343	-0.0024	0.000218028	0	254.321	-0.00303	-0.00267	0.000654415	-0.00208	-0.00168	254.321	-0.00354	-0.00307	-0.000455669	-0.00116	0.0013
255.117	-0.000872134	-0.000817593	-0.000706363	-0.00208	-0.000599909	255.117	0.000790487	-0.00191	-0.0011	-0.00133	7.0168e-05	255.117	-0.00212	0.000527392	-0.000455669	-0.00116	-0.00216
255.913	-0.000240153	-0.000817593	-0.00184	-0.00322	-0.0012	255.913	0.000790487	-0.00496	-0.000514184	-0.000568013	7.0168e-05	255.913	-0.000707029	-7.19171e-05	-0.00167	0.000165267	-8.29681e-05
256.709	-0.00277	-0.00213	-0.00184	0.000791787	0	256.709	-0.00686	0.000381853	-0.000514184	0.0017	0.000654901	256.709	-0.00778	-7.19171e-05	-0.00228	0.00215	-8.29681e-05
257.505	-0.00214	-0.00147	-0.00127	-0.00035573	-0.0012	257.505	-0.00303	-0.000381853	-0.0011	-0.000568013	-0.000514565	257.505	-0.00636	-0.00127	-0.00106	0.000826336	-8.29681e-05
258.3	0.00102	-0.000817593	-0.00184	-0.00208	0	258.3	-0.00303	-0.00267	7.01159e-05	0.000189338	-0.00227	258.3	-0.00212	-7.19171e-05	-0.000455669	-0.00248	-0.00216
259.096	-0.000872134	0.000490556	-0.000706363	-0.00322	0	259.096	-0.00176	-0.00344	7.01159e-05	-0.00133	-0.00168	259.096	-0.00495	-0.00247	0.00137	0.000826336	0.000608433
259.892	-0.000872134	-0.00343	-0.000141273	-0.000929489	-0.0036	259.892	0.000790487	-0.00267	0.00124	-0.00133	0.000654901	259.892	-0.00636	-0.000671226	-0.00289	0.000826336	-8.29681e-05
260.687	-0.000872134	-0.00278	-0.000141273	0.000218028	-0.0018	260.687	-0.00303	-0.00115	-0.0011	0.000189338	-0.000514565	260.687	0.000707029	-0.000671226	-0.00106	-0.00182	-0.00285
261.483	-0.00214	-0.00213	-0.00184	-0.000929489	-0.0018	261.483	-0.00176	-0.00267	-0.000514184	0.000946688	7.0168e-05	261.483	-0.000707029	-7.19171e-05	-0.00106	-0.00314	-0.000774369
262.278	-0.00277	-0.00147	0.000988909	-0.00208	-0.0024	262.278	-0.00686	-0.00191	-0.00227	-0.00133	-0.00168	262.278	-0.00212	-7.19171e-05	-0.00167	-0.000495801	-0.00285
263.073	-0.000240153	-0.00147	-0.000141273	-0.00265	-0.0018	263.073	-0.00686	-0.00191	-0.00227	0.000946688	0.00124	263.073	-0.000707029	-7.19171e-05	-0.000455669	-0.000495801	-0.00285
263.869	-0.000240153	-0.00147	-0.00127	-0.000929489	-0.000599909	263.869	-0.00431	-0.00496	-0.0011	-0.00208	7.0168e-05	263.869	-0.00212	0.00173	0.00015189	-0.00248	-8.29681e-05
264.664	-0.0015	-0.00343	0.000423818	-0.00035573	-0.0012	264.664	-0.00431	-0.00115	-0.000514184	-0.00208	7.0168e-05	264.664	-0.00354	-0.00127	-0.00106	-0.000495801	-8.29681e-05
265.459	-0.000872134	-0.00278	-0.000141273	-0.00208	-0.003	265.459	-0.00431	-0.00191	0.000654415	-0.000568013	-0.000514565	265.459	-0.00919	-0.00187	0.000759448	-0.000495801	0.0013
266.254	0.000391828	-0.00343	-0.00184	-0.000929489	-0.0018	266.254	-0.00176	-0.00267	-0.0011	-0.00133	0.00124	266.254	-0.00212	0.00113	0.00015189	-0.000495801	-0.00216
267.049	-0.0034	-0.00213	-0.000706363	-0.00035573	-0.0024	267.049	-0.00303	-0.00191	-0.00227	-0.00133	-0.00227	267.049	-0.00354	0.000527392	0.00258	-0.000495801	0.000608433
267.844	0.000391828	0.000490556	-0.000706363	-0.000929489	-0.000599909	267.844	-0.00303	-0.00267	-0.000514184	0.000189338	-0.000514565	267.844	-0.00212	-7.19171e-05	-0.00106	-0.00182	-8.29681e-05
268.639	-0.0015	-0.00278	-0.00127	-0.000929489	-0.0042	268.639	-0.00686	-0.00115	7.01159e-05	-0.000568013	-0.000514565	268.639	-0.000707029	0.000527392	-0.00228	-0.00314	-0.00423
269.433	-0.0015	-0.000817593	0.000423818	-0.00035573	-0.0024	269.433	-0.00431	-0.00115	-0.00168	-0.0036	-0.00168	269.433	-0.00354	0.000527392	-0.000455669	-0.000495801	0.000608433
270.228	-0.0015	-0.00343	-0.00127	-0.0015	-0.0018	270.228	-0.00558	0.00191	-0.00168	0.000946688	0.00124	270.228	-0.00212	-7.19171e-05	0.00015189	-0.00116	-0.00285
271.023	0.000391828	-0.000163519	-0.0024	-0.00035573	-0.0012	271.023	-0.00431	-0.00115	0.00124	0.0017	-0.0011	271.023	-0.00212	0.00113	-0.00106	-0.00182	-0.00147
271.817	0.000391828	-0.000817593	-0.000141273	0.00137	-0.0024	271.817	0.000790487	-0.00191	-0.000514184	-0.00208	0.000654901	271.817	-0.00778	-0.00127	0.00015189	0.00215	0.000608433
272.612	-0.0015	-0.00213	-0.00127	-0.00035573	-0.0012	272.612	-0.00303	-0.00115	-0.0011	-0.000568013	-0.000514565	272.612	-0.000707029	0.00113	0.00015189	-0.000495801	-0.00354
273.406	-0.00277	-0.00147	-0.000141273	-0.00208	-0.0018	273.406	-0.00303	-0.00115	0.00241	0.0017	-0.00168	273.406	-0.00212	0.00113	0.000759448	-0.00182	0.000608433
274.2	-0.0015	-0.000817593	0.00155	-0.000929489	-0.003	274.2	-0.00176	-0.000381853	-0.000514184	-0.00133	7.0168e-05	274.2	-0.00495	0.00173	0.000759448	0.00149	-8.29681e-05
274.995	-0.0015	-0.000163519	-0.00184	-0.0015	-0.0036	274.995	-0.00558	-0.00191	-0.000514184	0.000946688	0.000654901	274.995	-0.00636	-0.000671226	-0.00106	0.000165267	-0.00147
275.789	-0.000872134	-0.00147	0.000423818	-0.0038	-0.0042	275.789	-0.00303	-0.00115	-0.000514184	-0.00208	-0.000514565	275.789	-0.000707029	-7.19171e-05	-0.000455669	0.000165267	-0.00147
276.583	-0.00214	-0.000817593	0.00155	0.000218028	-0.000599909	276.583	0.000790487	-0.00267	0.00241	-0.00208	-0.00168	276.583	-0.00495	-0.00247	-0.00167	-0.00116	0.0013
277.377	-0.0015	-0.000817593	-0.000141273	-0.0015	-0.000599909	277.377	-0.00176	-0.00191	-0.000514184	0.00246	7.0168e-05	277.377	-0.000707029	0.00173	0.00015189	0.000826336	-8.29681e-05
278.171	0.00102	-0.00343	-0.00184	-0.00208	-0.0012	278.171	-0.00431	-0.0042	-0.000514184	-0.000568013	-0.00168	278.171	-0.00212	-0.000671226	-0.000455669	-0.00116	0.000608433
278.965	-0.000240153	-0.00147	-0.000141273	-0.00035573	-0.003	278.965	-0.00431	-0.00267	-0.000514184	-0.00284	-0.0011	278.965	-0.00354	-0.000671226	-0.00167	-0.00116	-0.00492
279.759	-0.000240153	-0.00278	-0.0024	-0.00208	-0.0012	279.759	-0.00431	-0.00115	-0.0011	-0.00133	-0.0011	279.759	-0.00354	0.00113	-0.000455669	0.00149	-0.00216
280.552	-0.00214	-0.00213	-0.00297	-0.00265	-0.0042	280.552	0.000790487	-0.00191	-0.0011	-0.00208	7.0168e-05	280.552	-0.00495	0.000527392	-0.000455669	0.000165267	-0.00147
281.346	-0.000872134	-0.00213	-0.00127	-0.00322	-0.003	281.346	0.00207	-0.00115	-0.000514184	-0.00133	-0.000514565	281.346	-0.00212	0.000527392	-0.00228	-0.000495801	-0.00285
282.14	-0.0015	-0.00343	-0.00184	-0.00035573	-0.0042	282.14	-0.00303	-0.000381853	-0.0011	0.000946688	-0.00168	282.14	-0.00212	-0.00187	-0.00106	-0.00182	0.00199
282.933	-0.000872134	-0.00147	-0.000706363	-0.00208	-0.000599909	282.933	-0.00176	-0.0042	-0.0011	-0.00435	-0.00344	282.933	-0.00354	-7.19171e-05	-0.00167	-0.00116	-0.00285
283.727	0.000391828	-0.00147	-0.000706363	-0.00035573	-0.000599909	283.727	-0.00686	-0.00191	-0.000514184	-0.000568013	-0.0011	283.727	-0.00636	0.000527392	0.00137	0.00281	-0.00147
284.52	-0.000240153	-0.000163519	-0.00184	-0.00208	-0.0012	284.52	-0.00558	-0.000381853	-0.00227	0.0017	-0.00168	284.52	-0.00212	-7.19171e-05	-0.00106	-0.000495801	-0.00216
285.314	-0.0015	-0.00409	-0.000706363	-0.00265	-0.0018	285.314	-0.000484492	-0.00267	0.000654415	-0.00133	-0.000514565	285.314	-0.00212	0.000527392	-0.000455669	0.00281	-0.00147
286.107	-0.00214	-0.00147	-0.000141273	-0.000929489	-0.0012	286.107	-0.00431	-0.00191	-0.00285	-0.000568013	-0.00168	286.107	0.000707029	-7.19171e-05	-0.00228	0.00149	-0.00285
286.9	0.00292	-0.00409	-0.0024	-0.000929489	-0.0018	286.9	0.000790487	-0.00344	7.01159e-05	0.000189338	-0.0011	286.9	-0.000707029	0.00233	-0.00289	0.00281	-0.000774369
287.693	0.000391828	-0.00147	-0.000141273	-0.00208	-0.003	287.693	-0.00176	0.00115	-0.00285	-0.000568013	-0.000514565	287.693	-0.00212	-0.00127	0.00015189	0.000165267	-0.00423
288.486	-0.00214	-0.00278	-0.000706363	-0.00265	-0.003	288.486	-0.00303	-0.00191	-0.00285	-0.00284	-0.0011	288.486	-0.00636	0.00113	-0.000455669	0.000165267	-8.29681e-05
289.279	0.00102	-0.00147	-0.000706363	-0.0015	-0.0024	289.279	-0.00558	-0.000381853	-0.00168	-0.00208	-0.00227	289.279	-0.00495	-0.00247	-0.00167	0.00281	-0.00147
290.072	-0.0015	-0.00278	-0.0024	-0.00208	-0.0018	290.072	-0.000484492	-0.00267	7.01159e-05	0.000946688	-0.000514565	290.072	-0.00636	-0.000671226	0.00137	-0.000495801	0.000608433
290.865	0.000391828	-0.00147	0.000988909	-0.0015	-0.003	290.865	-0.00431	-0.00115	-0.0011	0.000946688	0.000654901	290.865	0.000707029	-0.00187	-0.00167	-0.000495801	0.000608433
291.658	-0.00214	-0.000163519	-0.00127	-0.00265	-0.0012	291.658	0.00207	-0.00115	0.000654415	0.000189338	-0.00285	291.658	-0.00212	-7.19171e-05	-0.000455669	-0.00116	0.000608433
292.45	-0.000240153	-0.00147	-0.00297	-0.0038	-0.003	292.45	-0.000484492	-0.00115	-0.0011	-0.00133	7.0168e-05	292.45	-0.00495	-7.19171e-05	0.000759448	-0.00116	-8.29681e-05
293.243	-0.00214	0.00114	-0.00127	-0.00208	-0.000599909	293.243	-0.00176	0.000381853	0.00124	-0.000568013	-0.0011	293.243	-0.00354	0.000527392	-0.00289	0.00215	-0.000774369
294.036	-0.0015	-0.00213	-0.00127	-0.0015	-0.0024	294.036	0.000790487	-0.00115	0.000654415	-0.00208	-0.00168	294.036	-0.00919	0.000527392	-0.00228	-0.000495801	-0.00147
294.828	-0.00277	-0.000817593	-0.00127	-0.00035573	-0.0024	294.828	-0.00431	-0.000381853	0.00182	-0.00133	-0.000514565	294.828	-0.00636	0.00292	-0.00106	-0.000495801	0.000608433
295.621	-0.000872134	-0.00213	-0.00184	-0.0015	-0.0024	295.621	-0.00303	-0.00573	-0.00168	-0.00284	-0.0011	295.621	-0.00919	-0.00127	-0.00106	-0.00182	-8.29681e-05
296.413	-0.0015	0.000490556	-0.00127	-0.00208	-0.0012	296.413	-0.00303	0.000381853	-0.000514184	-0.00133	-0.000514565	296.413	-0.00212	-0.000671226	-0.000455669	-0.00116	-0.000774369
297.205	-0.00214	-0.00278	-0.000706363	-0.0015	-0.0024	297.205	-0.00303	-0.00115	0.000654415	0.000946688	-0.00402	297.205	0.00212	-0.000671226	-0.00228	-0.000495801	-0.00147
297.997	-0.000872134	-0.00147	0.000988909	-0.0015	-0.000599909	297.997	-0.00431	-0.00191	-0.000514184	-0.000568013	0.000654901	297.997	-0.00212	-7.19171e-05	-0.00349	-0.00182	-0.00147
298.789	0.000391828	-0.000817593	-0.000706363	-0.00265	-0.0042	298.789	-0.000484492	-0.00191	-0.0011	-0.00284	-0.000514565	298.789	-0.000707029	-0.000671226	0.00015189	-0.00116	-0.00216
299.582	-0.000872134	-0.000163519	-0.00127	-0.00035573	-0.000599909	299.582	0.00207	-0.00344	0.000654415	-0.000568013	-0.0011	299.582	-0.00354	-0.00127	0.00015189	0.00149	-0.000774369
300.374	-0.0015	-0.00343	-0.0024	-0.00035573	-0.0018	300.374	-0.000484492	-0.00115	-0.0011	-0.00208	-0.00168	300.374	0.00212	-7.19171e-05	-0.000455669	-0.00116	-0.00216
301.165	-0.0015	-0.00278	0.000423818	-0.000929489	-0.000599909	301.165	-0.00176	-0.00344	0.000654415	-0.000568013	-0.0011	301.165	-0.00495	0.00113	0.000759448	-0.000495801	-0.000774369
301.957	-0.00214	-0.00147	-0.000706363	-0.00035573	-0.0024	301.957	0.00207	0.000381853	-0.0011	0.00473	-0.00168	301.957	-0.00778	-0.00127	-0.00228	0.000165267	0.000608433
302.749	-0.000240153	-0.00343	-0.000141273	-0.0015	-0.0036	302.749	0.000790487	-0.00115	-0.0011	-0.000568013	-0.00168	302.749	-0.00778	0.000527392	-0.000455669	0.00149	-8.29681e-05
303.541	-0.00214	-0.00147	-0.0024	-0.00035573	-0.003	303.541	-0.00431	-0.00115	7.01159e-05	0.000946688	0.00124	303.541	-0.00495	0.00113	-0.000455669	0.000165267	-0.00147
304.332	-0.000872134	-0.00213	-0.000706363	-0.00035573	0	304.332	-0.00431	-0.00191	-0.00285	0.000946688	0.000654901	304.332	-0.000707029	-7.19171e-05	-0.000455669	0.00215	-0.000774369
305.124	-0.000240153	-0.000163519	-0.00184	0.000218028	-0.0012	305.124	0.00207	-0.00267	7.01159e-05	-0.00133	-0.0011	305.124	-0.000707029	-0.000671226	-0.00106	0.000165267	0.000608433
305.915	-0.00277	-0.00213	-0.00184	-0.00208	-0.0042	305.915	-0.00686	0.00191	7.01159e-05	0.000946688	-0.00168	305.915	-0.00212	-0.000671226	-0.000455669	-0.00182	0.0013
306.707	-0.000240153	-0.00147	-0.000706363	0.000218028	-0.0024	306.707	-0.00303	0.00267	-0.0011	0.000189338	-0.00168	306.707	0.000707029	-7.19171e-05	-0.00106	-0.00314	-0.00147
307.498	0.00355	-0.000817593	-0.00184	-0.00322	-0.000599909	307.498	0.000790487	-0.000381853	7.01159e-05	-0.000568013	-0.00227	307.498	0.000707029	-7.19171e-05	-0.00106	0.00149	0.0013
308.289	0.000391828	-0.00409	-0.000706363	-0.000929489	-0.0018	308.289	0.000790487	-0.00115	-0.000514184	-0.00133	7.0168e-05	308.289	-0.000707029	0.00113	-0.00167	-0.00116	-0.00216
309.081	-0.000872134	-0.00278	0.000423818	-0.000929489	-0.0024	309.081	-0.000484492	-0.00344	-0.000514184	-0.000568013	-0.00168	309.081	0.000707029	0.00113	-0.00106	0.000826336	-0.000774369
309.872	-0.00214	-0.00213	-0.0024	0.000218028	-0.0012	309.872	0.00207	-0.000381853	-0.00168	0.000189338	-0.00227	309.872	0.000707029	0.000527392	0.00015189	-0.00314	-0.000774369
310.663	-0.000872134	-0.00278	0.000988909	-0.00035573	-0.0024	310.663	-0.00303	-0.00191	7.01159e-05	0.000946688	0.000654901	310.663	-0.00354	0.000527392	0.00015189	0.000826336	-8.29681e-05
311.454	-0.000872134	-0.00278	-0.000706363	-0.00322	-0.0024	311.454	-0.00431	-0.000381853	7.01159e-05	-0.000568013	-0.0011	311.454	-0.000707029	0.000527392	-0.00106	0.000165267	-0.00147
312.245	-0.000872134	-0.00278	-0.00127	0.000791787	-0.0024	312.245	-0.00303	-0.00115	0.000654415	-0.00284	7.0168e-05	312.245	-0.00354	0.00233	0.00015189	-0.000495801	-8.29681e-05
313.036	0.00102	0.000490556	-0.000706363	-0.00208	-0.0012	313.036	-0.000484492	-0.00267	-0.000514184	-0.000568013	-0.00168	313.036	-0.000707029	-0.000671226	0.00015189	0.000165267	0.00268
313.826	0.000391828	-0.00213	0.000988909	-0.00322	-0.0024	313.826	0.00207	-0.00115	0.000654415	0.0017	0.000654901	313.826	-0.00212	0.00173	0.00015189	0.000826336	0.0013
314.617	-0.000872134	-0.00278	-0.00127	-0.00265	-0.003	314.617	0.000790487	-0.0042	-0.00402	-0.000568013	-0.00168	314.617	-0.00778	0.000527392	0.000759448	-0.00248	0.000608433
315.408	-0.0015	-0.000817593	-0.0024	-0.000929489	-0.000599909	315.408	-0.00431	-0.00115	0.000654415	-0.0036	7.0168e-05	315.408	-0.00495	0.00113	0.00015189	-0.000495801	-0.00285
316.198	-0.000240153	-0.00409	-0.00127	-0.0015	-0.003	316.198	-0.00558	0.000381853	-0.000514184	-0.000568013	-0.00168	316.198	-0.00636	-0.00247	-0.00167	0.000165267	0.000608433
316.989	0.000391828	-0.000817593	-0.000706363	-0.00208	-0.0018	316.989	-0.00686	-0.00344	7.01159e-05	-0.000568013	7.0168e-05	316.989	-0.000707029	0.000527392	0.000759448	-0.00182	-0.00147
317.779	-0.0015	-0.00147	-0.00127	-0.0015	-0.000599909	317.779	-0.00303	0.000381853	-0.0011	-0.00133	-0.000514565	317.779	-0.00495	0.00113	-0.00167	0.000165267	-8.29681e-05
318.57	-0.000872134	-0.00343	0.000988909	-0.0015	-0.003	318.57	-0.00176	-0.000381853	-0.000514184	-0.00133	-0.000514565	318.57	0.00212	-0.000671226	-0.00167	0.000165267	0.0013
319.36	0.00102	-0.00147	-0.00184	0.000791787	-0.0036	319.36	-0.00431	-0.00191	-0.000514184	0.00246	0.00182	319.36	0.00212	0.00292	-0.00106	0.000826336	-0.00147
320.15	0.00166	-0.00278	-0.00184	0.000218028	-0.0018	320.15	-0.00176	-0.00191	-0.00285	-0.000568013	7.0168e-05	320.15	0.000707029	-0.000671226	0.00015189	0.000165267	0.0013
320.94	-0.00214	-0.000817593	-0.00127	-0.0015	-0.0036	320.94	-0.000484492	-0.00344	7.01159e-05	0.000946688	0.000654901	320.94	0.00495	-0.00127	0.00015189	0.00215	0.0013
321.73	-0.0015	-0.000817593	-0.00184	-0.000929489	-0.0012	321.73	0.00207	0.00191	-0.0011	0.000946688	0.000654901	321.73	-0.00212	0.000527392	-0.000455669	0.00149	-0.00147
322.52	-0.000872134	-0.00409	-0.00127	0.00137	-0.0036	322.52	-0.00176	-0.000381853	0.00241	-0.0036	7.0168e-05	322.52	-0.00212	-7.19171e-05	-0.00106	0.00149	-8.29681e-05
323.31	0.000391828	-0.00147	0.000988909	-0.00322	-0.0018	323.31	-0.000484492	-0.00191	-0.000514184	-0.00208	7.0168e-05	323.31	-0.00354	0.00173	-0.00106	0.00149	-8.29681e-05
324.1	0.00102	0.000490556	-0.000141273	-0.000929489	0	324.1	-0.00176	-0.00267	7.01159e-05	0.000946688	-0.0011	324.1	-0.00354	-7.19171e-05	-0.000455669	0.000826336	-0.00285
324.89	-0.000240153	-0.00278	0.000423818	0.000218028	-0.0042	324.89	-0.00303	-0.00115	0.000654415	0.000189338	0.000654901	324.89	-0.00212	0.00173	0.00015189	-0.000495801	-0.00285
325.679	-0.0015	-0.00213	-0.00127	-0.00035573	-0.000599909	325.679	-0.00431	-0.000381853	7.01159e-05	-0.00133	-0.0011	325.679	0.000707029	-0.00187	-0.000455669	0.000826336	-8.29681e-05
326.469	0.000391828	-0.00213	-0.000706363	-0.00035573	-0.000599909	326.469	-0.000484492	-0.00267	7.01159e-05	-0.00133	7.0168e-05	326.469	-0.000707029	0.000527392	-0.000455669	0.00149	-0.000774369
327.259	-0.00214	-0.00409	-0.00127	-0.00208	-0.0012	327.259	-0.00176	-0.00191	7.01159e-05	-0.000568013	-0.00285	327.259	-0.00354	-7.19171e-05	-0.00167	0.000826336	-0.00216
328.048	-0.000240153	-0.00278	-0.0024	-0.0015	-0.0024	328.048	-0.00558	0.000381853	-0.0011	0.00322	0.000654901	328.048	-0.000707029	0.00113	-0.00167	0.000826336	0.000608433
328.838	-0.0015	-0.00147	-0.00127	-0.0015	-0.0018	328.838	-0.00303	0.00267	0.000654415	0.000946688	-0.00285	328.838	-0.00636	0.00292	-0.00106	0.000165267	0.0013
329.627	-0.000872134	-0.00278	-0.000706363	-0.00208	-0.0024	329.627	-0.00176	-0.0042	7.01159e-05	-0.00208	-0.0011	329.627	0.000707029	0.000527392	-0.00106	-0.00248	-0.00147
330.416	-0.000240153	-0.00278	-0.000706363	-0.000929489	-0.0024	330.416	-0.00558	-0.00267	-0.00402	-0.000568013	0.000654901	330.416	-0.00495	0.00173	0.000759448	-0.000495801	-8.29681e-05
331.205	-0.000240153	-0.00343	-0.00127	-0.000929489	-0.0024	331.205	-0.00558	-0.00115	7.01159e-05	-0.00435	-0.000514565	331.205	-0.00212	0.00113	0.000759448	-0.00248	0.0013
331.994	-0.000240153	-0.00147	0.000423818	-0.00265	-0.0018	331.994	-0.00303	-0.000381853	-0.00168	-0.00284	-0.000514565	331.994	-0.00636	0.000527392	0.00137	0.000165267	-0.00147
332.784	-0.00214	-0.00278	0.000988909	-0.000929489	-0.0012	332.784	-0.00176	-0.00267	-0.000514184	-0.000568013	0.000654901	332.784	-0.00212	0.00113	-0.00106	0.00149	-8.29681e-05
333.573	-0.00214	-0.00278	-0.0024	-0.00035573	-0.0012	333.573	-0.00303	-0.00267	-0.000514184	-0.000568013	7.0168e-05	333.573	0.00212	0.00173	0.00015189	0.000826336	0.000608433
334.361	-0.000240153	-0.00147	-0.0024	0.00137	-0.0018	334.361	-0.00686	-0.00267	-0.0011	-0.00133	7.0168e-05	334.361	-0.00354	-7.19171e-05	0.00137	-0.000495801	0.0013
335.15	-0.0015	-0.00147	0.000423818	0.000791787	-0.0024	335.15	-0.00303	-0.00115	-0.00227	-0.00133	0.00124	335.15	-0.00354	0.00233	-0.000455669	-0.0038	0.000608433
335.939	0.000391828	-0.00147	-0.0024	-0.00035573	-0.000599909	335.939	0.00207	0.000381853	7.01159e-05	0.0017	0.000654901	335.939	0.000707029	0.00412	0.00015189	0.000165267	0.000608433
336.728	-0.00214	-0.00213	0.000988909	0.000791787	-0.003	336.728	-0.00813	-0.00115	-0.0011	0.00322	0.00124	336.728	0.00212	-0.00127	0.000759448	-0.00248	-0.00147
337.516	0.00102	-0.000817593	-0.000141273	-0.00208	-0.0042	337.516	-0.00431	0.00115	-0.000514184	0.000946688	-0.00168	337.516	0.000707029	0.00113	0.00015189	0.00149	-0.00147
338.305	-0.000872134	0.000490556	-0.00127	-0.00208	-0.0024	338.305	-0.00303	-0.00344	-0.00285	-0.0036	-0.0011	338.305	-0.00495	-7.19171e-05	-0.00167	0.000165267	-8.29681e-05
339.093	-0.000240153	-0.00213	-0.0024	0.000218028	-0.0018	339.093	-0.00558	-0.00115	-0.00168	0.000189338	7.0168e-05	339.093	-0.00636	0.00233	-0.000455669	-0.000495801	0.00199
339.882	-0.0015	0.00114	-0.00127	-0.00322	-0.000599909	339.882	-0.00431	-0.000381853	-0.000514184	0.000189338	0.000654901	339.882	0.00212	0.00113	0.00015189	-0.00248	-0.00216
340.67	-0.000872134	-0.00409	0.00155	-0.00035573	-0.003	340.67	-0.00303	-0.00191	0.000654415	-0.00284	7.0168e-05	340.67	-0.000707029	0.000527392	0.00197	-0.00182	-0.00216
341.458	-0.000872134	-0.00213	-0.000141273	-0.00265	-0.000599909	341.458	-0.00558	-0.00115	0.000654415	0.000189338	-0.00168	341.458	-0.00354	-0.00247	-0.00106	0.00215	-8.29681e-05
342.247	-0.00214	-0.00278	-0.00297	-0.00208	-0.003	342.247	-0.00558	-0.000381853	7.01159e-05	-0.00133	-0.000514565	342.247	-0.000707029	0.00113	0.000759448	0.000165267	-0.00285
343.035	-0.000240153	-0.00147	-0.000141273	-0.00322	-0.0012	343.035	-0.00303	-0.0042	-0.00227	0.00246	-0.000514565	343.035	-0.00354	0.00173	-0.000455669	0.000826336	0.000608433
343.823	-0.000872134	-0.000163519	-0.000706363	0.000791787	-0.0012	343.823	-0.000484492	0.000381853	-0.000514184	-0.0036	-0.000514565	343.823	-0.00354	-0.000671226	0.00015189	0.00215	-0.00285
344.611	-0.0015	-0.00278	-0.00184	-0.000929489	-0.0018	344.611	-0.00176	-0.00267	7.01159e-05	-0.000568013	7.0168e-05	344.611	0.000707029	0.00113	-0.00228	-0.00182	-0.00285
345.399	-0.0015	-0.000163519	-0.000706363	-0.000929489	-0.0018	345.399	-0.00303	0.000381853	-0.00168	0.000189338	0.00182	345.399	-0.000707029	-7.19171e-05	-0.00106	0.000826336	0.0013
346.186	-0.0034	-0.00278	0.00212	-0.000929489	-0.0012	346.186	-0.00176	0.00115	-0.000514184	-0.000568013	-0.000514565	346.186	-0.00495	0.00292	0.00197	-0.000495801	0.00199
346.974	-0.00277	-0.00278	-0.00184	-0.0015	-0.0036	346.974	-0.00303	0.00191	-0.0011	-0.00133	0.000654901	346.974	0.00212	-0.000671226	-0.00106	0.000826336	-0.000774369
347.762	-0.0015	-0.000817593	0.000423818	0.000218028	-0.0012	347.762	-0.00431	-0.000381853	7.01159e-05	0.000189338	7.0168e-05	347.762	0.00212	0.00233	0.00015189	0.000165267	-0.000774369
348.549	-0.0015	-0.00147	-0.00127	-0.00208	-0.0018	348.549	-0.00176	0.000381853	-0.00168	-0.00133	7.0168e-05	348.549	0.00212	-7.19171e-05	-0.000455669	-0.00116	-0.00354
349.337	0.00102	-0.0054	-0.0024	-0.0015	-0.0012	349.337	-0.00303	-0.00191	-0.000514184	0.000946688	7.0168e-05	349.337	-0.00495	0.00113	0.00015189	0.000165267	-0.000774369
350.124	-0.000240153	-0.00278	-0.00127	-0.00035573	-0.0024	350.124	-0.00303	0.000381853	0.000654415	-0.00133	0.000654901	350.124	-0.00354	-0.000671226	-0.000455669	0.000165267	-8.29681e-05
350.912	-0.000240153	-0.000817593	-0.000706363	-0.00208	-0.0054	350.912	-0.00176	-0.000381853	7.01159e-05	-0.000568013	0.00182	350.912	-0.00354	-7.19171e-05	-0.00106	0.000165267	0.000608433
351.699	0.00102	-0.00213	-0.00184	-0.00208	-0.003	351.699	0.000790487	-0.00115	-0.0011	-0.00208	-0.00227	351.699	-0.000707029	0.00113	0.00015189	0.000826336	0.0013
352.486	-0.000872134	-0.00213	-0.000706363	-0.000929489	-0.0048	352.486	-0.00431	-0.00267	-0.000514184	0.000946688	0.000654901	352.486	-0.00354	0.000527392	0.00015189	-0.00314	-0.00147
353.274	-0.000240153	-0.000817593	0.00155	-0.00265	-0.0018	353.274	-0.00558	-0.00115	0.000654415	0.000946688	7.0168e-05	353.274	-0.00636	0.00352	0.00137	-0.000495801	-8.29681e-05
354.061	0.00102	-0.00213	-0.00127	0.00137	-0.0012	354.061	-0.00558	-0.00115	-0.00227	-0.000568013	-0.00227	354.061	-0.00354	0.00592	0.00015189	0.000826336	-0.00147
354.848	-0.0015	-0.00278	-0.00297	0.000791787	-0.0024	354.848	-0.00431	0.000381853	-0.00227	-0.00284	0.000654901	354.848	-0.00354	0.000527392	0.00015189	0.00215	-0.000774369
355.635	-0.000872134	-0.000163519	-0.00127	0.000791787	-0.000599909	355.635	-0.00303	-0.00344	-0.000514184	-0.00208	-0.000514565	355.635	0.00212	-0.000671226	0.000759448	0.00149	0.000608433
356.422	0.000391828	-0.000817593	-0.000141273	-0.00208	-0.003	356.422	-0.00303	-0.000381853	0.000654415	-0.000568013	-0.00227	356.422	-0.00354	-7.19171e-05	0.000759448	0.00149	0.00199
357.208	-0.0034	-0.00278	-0.00127	-0.00035573	-0.0018	357.208	-0.00303	-0.00115	0.00124	-0.00133	-0.00227	357.208	-0.00495	0.00173	0.00137	0.00215	0.00407
357.995	0.000391828	-0.000817593	-0.00127	0.000218028	-0.0018	357.995	-0.00558	-0.00496	-0.000514184	0.000946688	7.0168e-05	357.995	-0.00495	0.000527392	-0.00106	0.000165267	0.0013
358.782	0.00102	-0.00213	-0.000141273	0.000218028	-0.003	358.782	-0.000484492	-0.00115	0.000654415	-0.0036	-0.00168	358.782	-0.00212	-7.19171e-05	0.000759448	0.00347	0.000608433
359.568	-0.0015	-0.00409	-0.00184	0.000218028	-0.0018	359.568	0.000790487	0.000381853	-0.000514184	-0.00133	-0.0011	359.568	-0.00212	0.000527392	0.000759448	-0.000495801	0.00268
360.355	0.00102	-0.00278	0.000423818	-0.00208	-0.0018	360.355	-0.000484492	-0.00191	-0.000514184	-0.000568013	0.000654901	360.355	-0.00212	0.00113	0.000759448	-0.000495801	0.00268
361.141	-0.000872134	-0.000817593	-0.00184	-0.000929489	-0.000599909	361.141	-0.00303	-0.00344	0.000654415	0.0017	-0.000514565	361.141	-0.000707029	0.000527392	0.00015189	-0.00182	0.0013
361.928	-0.00277	-0.00278	-0.000706363	-0.00208	-0.0042	361.928	0.000790487	0.00496	0.00124	-0.000568013	7.0168e-05	361.928	-0.00212	-0.00127	-0.00106	0.000165267	-8.29681e-05
362.714	0.00102	-0.00213	-0.0024	-0.0015	-0.0024	362.714	-0.00176	-0.00191	0.000654415	-0.00133	0.00241	362.714	0.000707029	0.000527392	-0.00106	-0.00116	-0.000774369
363.5	-0.00214	0.000490556	-0.00127	-0.0015	0.000599909	363.5	-0.00303	-0.00267	-0.000514184	0.000189338	0.00124	363.5	-0.00354	0.000527392	-0.00167	0.000165267	-0.00216
364.287	0.000391828	-0.000163519	-0.000141273	-0.00035573	-0.000599909	364.287	0.00207	-0.00496	0.000654415	0.000189338	0.000654901	364.287	-0.00354	0.00233	-0.00106	-0.000495801	-8.29681e-05
365.073	-0.000240153	-0.00278	-0.000141273	-0.000929489	-0.0036	365.073	0.00334	-0.00267	7.01159e-05	-0.00133	-0.00285	365.073	-0.00636	0.00233	0.000759448	-0.000495801	0.0013
365.859	0.000391828	-0.000817593	-0.00127	-0.000929489	-0.0018	365.859	-0.00303	0.000381853	0.00182	-0.00208	-0.00168	365.859	-0.00495	-0.00247	0.00137	-0.00314	-0.000774369
366.645	-0.000240153	-0.000817593	-0.00127	-0.000929489	0.000599909	366.645	-0.00176	0.000381853	-0.00168	0.000189338	7.0168e-05	366.645	0.000707029	-7.19171e-05	0.00015189	-0.00116	0.00199
367.43	-0.000872134	-0.00213	0.000423818	-0.000929489	-0.003	367.43	0.00207	-0.000381853	0.00299	-0.000568013	-0.0011	367.43	0.00212	-7.19171e-05	0.00258	0.00215	0.00268
368.216	-0.000240153	-0.00278	-0.00127	-0.00437	0.000599909	368.216	-0.000484492	0.000381853	-0.00168	0.000189338	7.0168e-05	368.216	0.000707029	0.00292	-0.000455669	-0.000495801	-0.00147
369.002	-0.000240153	-0.00147	-0.00184	-0.00035573	-0.0054	369.002	-0.000484492	0.00115	-0.0011	0.000946688	-0.00285	369.002	-0.00212	0.00173	0.00137	0.000826336	0.000608433
369.788	0.00102	0.000490556	0.000423818	-0.0015	-0.000599909	369.788	-0.00558	-0.00344	-0.000514184	-0.00208	-0.00227	369.788	-0.00354	-0.00127	0.000759448	-0.000495801	-0.000774369
370.573	0.00102	-0.000163519	-0.000706363	0.000791787	-0.0024	370.573	0.000790487	-0.00115	0.00124	0.0017	-0.00168	370.573	-0.00212	0.00113	-0.00106	0.000826336	0.000608433
371.359	-0.0015	-0.00343	-0.00127	-0.00208	-0.003	371.359	-0.00303	0.00115	0.00182	0.000946688	-0.0011	371.359	-0.000707029	0.00233	0.000759448	0.000826336	-0.00147
372.144	-0.0015	-0.00147	-0.0024	-0.0015	-0.0024	372.144	-0.00303	-0.000381853	7.01159e-05	0.00246	-0.0011	372.144	-0.00212	0.00113	0.00319	0.000165267	-0.00147
372.93	-0.0015	-0.000817593	-0.00466	-0.00035573	-0.0018	372.93	-0.00176	-0.000381853	0.00124	-0.000568013	-0.00227	372.93	0.00212	-0.000671226	0.00015189	-0.000495801	0.00268
373.715	0.000391828	-0.00147	-0.000141273	-0.00208	-0.0024	373.715	-0.00686	-0.00191	0.000654415	-0.00284	-0.000514565	373.715	0.000707029	0.00173	-0.000455669	0.000165267	-0.00216
374.5	-0.0015	-0.00409	-0.000706363	-0.00208	-0.0012	374.5	-0.00558	-0.00115	-0.000514184	-0.000568013	0.00124	374.5	-0.000707029	0.00173	0.00137	0.000826336	-0.000774369
375.285	-0.000872134	-0.00213	0.000423818	-0.00208	0	375.285	-0.00303	-0.00344	-0.00168	0.000189338	7.0168e-05	375.285	-0.00354	0.00292	0.00197	0.00347	-8.29681e-05
376.07	-0.000240153	0.000490556	-0.0024	-0.00208	-0.0024	376.07	-0.00431	-0.000381853	-0.0011	-0.00133	-0.00168	376.07	0.000707029	0.00113	0.000759448	-0.00116	0.000608433
376.855	0.000391828	-0.000817593	-0.000141273	-0.000929489	-0.0012	376.855	-0.00686	0.000381853	0.00124	0.00246	7.0168e-05	376.855	-0.00212	0.00592	0.000759448	0.00347	0.00476
377.64	-0.00214	-0.00147	-0.00127	-0.00035573	-0.000599909	377.64	-0.00176	-0.000381853	7.01159e-05	-0.000568013	7.0168e-05	377.64	-0.000707029	0.00173	0.00137	0.00347	0.00268
378.425	-0.00214	0.000490556	-0.00127	-0.00208	-0.0024	378.425	-0.000484492	0.00115	-0.00227	0.0017	0.00124	378.425	-0.00495	0.00233	0.00258	0.00281	0.000608433
379.21	0.00102	-0.000163519	-0.00184	-0.00265	-0.0048	379.21	-0.00303	-0.0042	7.01159e-05	0.000189338	0.000654901	379.21	-0.000707029	0.00233	0.00137	0.000826336	0.00407
379.995	0.000391828	-0.000817593	-0.000706363	0.000218028	-0.003	379.995	-0.00558	0.000381853	-0.00168	-0.00208	0.000654901	379.995	-0.00495	0.00173	0.000759448	0.000165267	-0.00285
380.779	0.000391828	-0.00147	-0.00184	-0.00208	-0.0042	380.779	-0.00176	-0.00267	7.01159e-05	-0.00133	-0.0011	380.779	-0.00636	0.00292	0.00197	-0.000495801	-0.000774369
381.564	0.00166	-0.00147	0.000988909	-0.0015	-0.0024	381.564	-0.00303	-0.00115	-0.000514184	0.00246	0.000654901	381.564	-0.00212	0.000527392	0.000759448	0.00215	0.00199
382.348	0.000391828	-0.00278	-0.00466	-0.000929489	-0.0024	382.348	-0.00431	-0.00267	-0.0011	-0.000568013	-0.000514565	382.348	-0.00636	0.00352	0.000759448	0.00149	0.0013
383.133	-0.0015	-0.00213	-0.00184	0.000218028	0	383.133	-0.00303	-0.00267	-0.0011	-0.00133	0.00241	383.133	-0.000707029	0.000527392	0.00197	0.00281	-0.000774369
383.917	0.00166	-0.00147	-0.000706363	-0.000929489	-0.0042	383.917	-0.00558	0.00115	7.01159e-05	0.00322	0.00182	383.917	0.000707029	-0.000671226	0.00197	0.00149	0.00337
384.701	0.00166	-0.00474	-0.000141273	-0.000929489	-0.0018	384.701	0.00207	-0.00191	-0.000514184	0.000189338	0.000654901	384.701	-0.000707029	0.00173	0.00319	0.000826336	0.00407
385.485	0.000391828	-0.00213	-0.000706363	-0.00035573	-0.0018	385.485	-0.00176	-0.00267	-0.00168	-0.00133	-0.0011	385.485	0.00495	-0.000671226	0.00319	0.00479	0.00199
386.27	-0.000872134	-0.00147	-0.00127	-0.00035573	-0.0024	386.27	0.00207	-0.00115	0.000654415	0.000189338	0.00124	386.27	0.000707029	0.00292	0.00137	0.00149	0.00337
387.054	0.00102	-0.00213	-0.00127	-0.000929489	-0.0024	387.054	-0.00431	-0.00191	-0.00168	-0.000568013	-0.000514565	387.054	-0.000707029	-0.00127	-0.000455669	0.00347	-0.000774369
387.838	-0.00277	-0.000163519	-0.0024	-0.00265	-0.0018	387.838	0.00334	-0.00115	-0.0011	0.000189338	-0.000514565	387.838	-0.00495	-7.19171e-05	0.00258	0.000826336	0.000608433
388.622	0.00166	-0.000163519	-0.000706363	-0.00265	-0.0018	388.622	-0.00303	-0.0042	-0.00227	-0.000568013	0.00241	388.622	0.000707029	0.00352	0.00319	0.00281	0.00268
389.405	-0.000240153	-0.00147	-0.00184	-0.0015	-0.0036	389.405	0.00334	0.00191	0.000654415	0.000189338	0.000654901	389.405	-0.00495	-7.19171e-05	0.000759448	0.000165267	0.00407
390.189	0.000391828	-0.00147	-0.00184	-0.0015	-0.0042	390.189	-0.00686	-0.000381853	0.00124	-0.000568013	0.000654901	390.189	0.000707029	0.000527392	0.00137	0.00281	0.0013
390.973	-0.000240153	-0.00147	-0.000706363	-0.0015	-0.000599909	390.973	0.000790487	0.00115	0.00124	-0.000568013	-0.000514565	390.973	0.00212	0.00412	0.000759448	0.00281	0.00337
391.756	-0.000872134	-0.000817593	-0.000141273	-0.0015	-0.0024	391.756	-0.00431	-0.00115	-0.000514184	-0.00133	0.00182	391.756	-0.00354	0.00113	0.000759448	0.00149	0.00337
392.54	-0.0015	-0.00278	-0.000706363	-0.0015	0	392.54	-0.00431	-0.00191	0.00124	-0.00435	-0.00227	392.54	-0.00212	0.00292	0.00319	0.00281	0.00407
393.323	-0.0015	-0.00343	-0.000706363	-0.000929489	-0.000599909	393.323	-0.000484492	-0.000381853	0.000654415	0.000946688	7.0168e-05	393.323	-0.000707029	0.00412	0.00137	0.00479	0.00199
394.107	0.000391828	-0.00147	-0.00127	-0.0038	-0.0012	394.107	-0.00176	-0.00115	-0.00227	-0.00133	7.0168e-05	394.107	0.00212	0.00532	0.00197	0.000826336	0.0013
394.89	-0.000872134	-0.00213	-0.00127	-0.0015	-0.003	394.89	-0.00431	-0.000381853	0.00124	-0.000568013	0.00182	394.89	0.00354	0.00292	0.00137	0.000826336	0.00268
395.673	-0.000872134	-0.00278	-0.000706363	-0.000929489	-0.0018	395.673	-0.000484492	-0.000381853	-0.000514184	0.000189338	0.00124	395.673	0.00212	0.00352	0.0038	0.00281	0.00545
396.457	-0.0015	-0.00213	-0.0024	-0.00208	-0.0036	396.457	-0.00176	-0.00267	0.000654415	-0.000568013	7.0168e-05	396.457	0.00778	0.00352	0.00319	0.00215	0.00545
397.24	-0.000240153	-0.00213	-0.00127	-0.00265	-0.0018	397.24	-0.00686	-0.00267	0.00124	-0.00208	0.000654901	397.24	0.00354	0.00532	0.00197	0.00281	0.00545
398.023	-0.0034	-0.00278	-0.000706363	-0.0015	0	398.023	-0.000484492	-0.00115	0.000654415	-0.00133	0.00124	398.023	-0.00212	0.00292	0.00197	0.00215	-0.000774369
398.806	-0.00214	-0.000817593	-0.000141273	0.000791787	-0.0024	398.806	-0.00303	-0.00115	7.01159e-05	-0.000568013	-0.000514565	398.806	0.00354	0.00472	0.00258	0.00215	0.0013
399.589	-0.000240153	-0.000817593	0.000423818	-0.00035573	-0.0024	399.589	-0.00431	-0.00344	-0.000514184	-0.00284	-0.000514565	399.589	0.00212	0.00292	0.0038	0.00413	0.00268
400.371	0.00102	-0.00278	-0.00184	-0.00495	-0.0012	400.371	0.00334	-0.00267	-0.000514184	0.00246	0.000654901	400.371	0.00495	0.00352	0.00258	0.00347	0.00337
401.154	-0.000240153	-0.00147	0.00155	-0.0038	-0.0018	401.154	0.000790487	-0.000381853	-0.0011	-0.000568013	0.000654901	401.154	-0.00212	0.00233	0.00501	0.00215	0.00268
401.937	-0.000872134	0.00114	-0.0024	-0.0015	0.000599909	401.937	0.00207	-0.00191	-0.0011	-0.00208	0.00182	401.937	0.00354	0.00233	0.00258	0.00347	0.00268
402.719	0.00102	-0.000817593	-0.00127	-0.0015	-0.0018	402.719	-0.00303	0.000381853	0.00182	0.00246	0.000654901	402.719	0.00495	0.00173	0.0038	0.00347	0.00199
403.502	0.00166	-0.00147	-0.00297	-0.0038	0	403.502	0.00334	-0.000381853	0.000654415	0.000946688	7.0168e-05	403.502	-0.000707029	0.00412	0.00258	0.00744	0.0013
404.284	-0.000240153	-0.000817593	-0.00127	-0.00208	-0.003	404.284	-0.00176	0.000381853	7.01159e-05	0.000946688	-0.0011	404.284	-0.000707029	0.00412	0.0044	0.00215	0.0013
405.067	-0.00277	-0.000817593	-0.000141273	0.000218028	-0.0024	405.067	-0.00303	-0.00191	-0.00168	0.000189338	0.00299	405.067	0.00354	0.00292	0.00319	0.00678	0.00337
405.849	-0.0015	-0.00213	-0.000141273	-0.00035573	0	405.849	0.00334	0.000381853	0.000654415	-0.00133	-0.0011	405.849	0.00354	0.00592	0.00319	0.00744	0.00752
406.631	0.00102	-0.00409	0.000423818	-0.0015	-0.0018	406.631	-0.000484492	-0.000381853	-0.000514184	-0.0036	7.0168e-05	406.631	0.000707029	0.00233	0.0038	0.00876	0.00545
407.413	-0.000872134	-0.00147	-0.000141273	-0.00035573	-0.0012	407.413	-0.00176	0.000381853	7.01159e-05	0.000189338	-0.00168	407.413	0.00495	0.00832	0.0044	0.00413	0.00545
408.195	0.000391828	0.000490556	-0.0041	-0.00208	-0.0036	408.195	-0.00176	-0.00115	0.00124	-0.00133	-0.0011	408.195	0.00636	0.01131	0.00987	0.0081	0.00683
408.977	-0.0015	-0.00213	0.000988909	-0.000929489	0.0012	408.977	-0.000484492	0.00191	-0.000514184	-0.000568013	7.0168e-05	408.977	0.00495	0.01251	0.01048	0.0081	0.01098
409.759	0.00166	-0.00147	-0.000706363	-0.00208	-0.0018	409.759	-0.00176	0.00191	-0.000514184	-0.000568013	-0.000514565	409.759	0.00919	0.01371	0.0123	0.01471	0.01305
410.541	0.00229	-0.00213	-0.000141273	0.000218028	-0.0018	410.541	0.00207	-0.00115	0.00124	0.0017	-0.0011	410.541	0.01061	0.01731	0.01473	0.01206	0.01444
411.323	0.000391828	-0.00343	0.000988909	-0.000929489	-0.003	411.323	0.00334	-0.000381853	0.000654415	-0.0036	-0.0011	411.323	0.01626	0.01491	0.01716	0.01735	0.01375
412.105	-0.000240153	-0.00278	-0.00127	-0.00035573	-0.0018	412.105	0.000790487	-0.00267	-0.00227	0.000189338	-0.00168	412.105	0.01343	0.01911	0.01838	0.02	0.02066
412.886	0.00292	-0.00147	-0.00184	0.000791787	-0.0018	412.886	-0.000484492	-0.000381853	0.000654415	0.0017	0.00241	412.886	0.01343	0.0203	0.01716	0.01868	0.01858
413.668	-0.000240153	-0.000817593	0.000988909	-0.00265	-0.0018	413.668	-0.000484492	-0.000381853	-0.00168	0.000189338	0.00241	413.668	0.01768	0.0215	0.02324	0.01934	0.01997
414.449	-0.000872134	-0.00343	0.000423818	-0.0015	-0.0024	414.449	-0.00431	-0.00115	-0.00168	0.00322	7.0168e-05	414.449	0.02192	0.0233	0.02324	0.02132	0.02135
415.231	-0.000240153	-0.00213	-0.000141273	-0.0015	0.0012	415.231	-0.000484492	0.000381853	0.00241	-0.00133	0.00124	415.231	0.02475	0.0221	0.02081	0.02264	0.02204
416.012	-0.000872134	-0.000817593	-0.00184	-0.000929489	-0.0054	416.012	-0.00176	-0.00115	0.00299	-0.000568013	-0.0011	416.012	0.02192	0.0245	0.02688	0.01934	0.02619
416.793	-0.00277	-0.00213	0.000988909	0.000791787	-0.003	416.793	-0.00176	-0.00115	-0.00227	0.000946688	-0.000514565	416.793	0.01626	0.0233	0.02324	0.0233	0.02204
417.574	-0.00214	-0.000163519	-0.00127	-0.00322	-0.0012	417.574	0.00207	0.000381853	-0.000514184	0.00322	0.00124	417.574	0.02192	0.0245	0.02567	0.02727	0.0255
418.356	-0.0015	-0.00278	-0.0024	-0.00208	-0.003	418.356	-0.00176	-0.00115	-0.0011	-0.000568013	-0.0011	418.356	0.02616	0.0275	0.02871	0.02595	0.02619
419.137	-0.000872134	-0.00147	-0.00297	-0.0015	-0.0012	419.137	-0.00431	0.000381853	0.000654415	-0.00133	7.0168e-05	419.137	0.02192	0.02869	0.03174	0.02727	0.02896
419.918	-0.00277	-0.00147	0.00212	-0.00265	-0.003	419.918	-0.00176	-0.00344	-0.00227	0.00246	-0.00227	419.918	0.0304	0.0269	0.03235	0.02793	0.02619
420.699	0.000391828	-0.000163519	-0.00127	0.000218028	-0.0018	420.699	-0.00303	0.00115	-0.000514184	0.000946688	-0.0011	420.699	0.02899	0.03049	0.02749	0.02925	0.02965
421.479	-0.0034	-0.00278	0.00155	-0.00035573	-0.0024	421.479	-0.000484492	-0.0042	0.000654415	0.000946688	0.000654901	421.479	0.03323	0.0263	0.03114	0.03322	0.03034
422.26	-0.00214	-0.00147	0.00212	-0.000929489	-0.0042	422.26	-0.00303	-0.000381853	0.000654415	-0.000568013	0.000654901	422.26	0.02899	0.03109	0.03296	0.03124	0.02965
423.041	-0.000872134	-0.00213	-0.000141273	0.000218028	-0.0036	423.041	0.000790487	0.000381853	0.00124	0.000189338	-0.0011	423.041	0.0304	0.02989	0.03721	0.03124	0.02896
423.821	-0.0034	-0.00147	0.000423818	-0.000929489	-0.0018	423.821	-0.00558	-0.000381853	0.000654415	0.000946688	0.00124	423.821	0.03323	0.02869	0.036	0.0319	0.03864
424.602	0.00166	-0.000817593	-0.000706363	0.000791787	-0.0042	424.602	0.00462	-0.00115	-0.000514184	-0.00284	7.0168e-05	424.602	0.03323	0.03289	0.03478	0.03388	0.03241
425.382	0.000391828	-0.00278	0.000423818	0.000218028	-0.0024	425.382	-0.00176	0.000381853	-0.0011	-0.00208	-0.000514565	425.382	0.03606	0.03529	0.04025	0.03719	0.03656
426.163	-0.000240153	-0.000817593	-0.0024	-0.000929489	0	426.163	-0.00558	-0.00191	0.00124	0.000946688	0.00241	426.163	0.03182	0.03469	0.04207	0.03785	0.03794
426.943	0.00229	-0.000163519	-0.00127	-0.000929489	-0.0042	426.943	0.00207	0.000381853	0.00241	-0.000568013	0.000654901	426.943	0.03464	0.03529	0.04207	0.04181	0.04348
427.723	-0.000240153	-0.00278	-0.00184	-0.00265	-0.0012	427.723	-0.000484492	-0.000381853	-0.0011	0.00246	-0.000514565	427.723	0.03889	0.03709	0.04268	0.04446	0.0414
428.503	-0.0015	-0.00213	0.000423818	-0.00265	0	428.503	-0.00558	-0.00267	0.00299	-0.000568013	-0.000514565	428.503	0.03889	0.04248	0.04754	0.04512	0.04278
429.283	-0.0015	-0.00213	-0.000706363	-0.000929489	-0.000599909	429.283	-0.00176	0.00191	0.000654415	0.0017	7.0168e-05	429.283	0.04171	0.04667	0.05179	0.04975	0.04002
430.063	-0.00214	-0.00213	-0.00127	0.00309	-0.000599909	430.063	-0.00176	-0.00115	-0.0011	0.00322	0.00124	430.063	0.0502	0.04607	0.05301	0.05173	0.04555
430.843	-0.000240153	-0.00213	-0.0024	-0.0015	-0.0024	430.843	0.00334	-0.00191	-0.000514184	0.000946688	0.00182	430.843	0.05586	0.05926	0.06273	0.05503	0.05315
431.623	0.00229	-0.00147	-0.00127	-0.00208	-0.0024	431.623	-0.00431	-0.000381853	-0.000514184	-0.00133	-0.000514565	431.623	0.06434	0.07244	0.07002	0.07354	0.0656
432.403	-0.00277	-0.000817593	0.000988909	-0.00035573	-0.0024	432.403	-0.00176	-0.00191	-0.000514184	0.000946688	-0.000514565	432.403	0.07707	0.07784	0.08764	0.07553	0.07113
433.183	-0.000872134	-0.00213	-0.000706363	-0.00035573	-0.0018	433.183	0.00207	0.00267	0.000654415	0.00246	-0.000514565	433.183	0.08272	0.08683	0.09129	0.09338	0.08427
433.962	-0.000872134	-0.00278	-0.000141273	0.00137	-0.0012	433.962	0.000790487	-0.00267	-0.000514184	-0.00133	-0.0011	433.962	0.09403	0.09762	0.10222	0.09404	0.09049
434.742	-0.000872134	0.000490556	-0.000141273	-0.00265	0	434.742	-0.00431	-0.00191	0.00124	0.00246	-0.000514565	434.742	0.09403	0.10001	0.10708	0.10131	0.10155
435.521	0.00102	-0.00213	-0.000706363	0.000218028	-0.003	435.521	0.000790487	-0.00496	0.00124	-0.000568013	-0.00168	435.521	0.10818	0.1078	0.11437	0.11387	0.10294
436.301	-0.00277	-0.00213	-0.0024	-0.000929489	-0.0018	436.301	-0.000484492	0.000381853	0.00182	0.00322	0.000654901	436.301	0.12797	0.12399	0.13685	0.12709	0.11953
437.08	0.00229	-0.000163519	-0.000706363	-0.0015	-0.0012	437.08	-0.000484492	-0.00191	-0.0011	0.000189338	0.00299	437.08	0.13928	0.13477	0.15143	0.14957	0.14304
437.859	-0.000872134	-0.000817593	-0.000141273	-0.000929489	-0.0024	437.859	-0.00558	-0.000381853	7.01159e-05	-0.00133	0.000654901	437.859	0.13363	0.14496	0.15629	0.13965	0.1382
438.639	-0.0015	-0.000817593	-0.0024	-0.00035573	-0.0024	438.639	-0.00303	-0.00267	-0.00168	0.000189338	7.0168e-05	438.639	0.16474	0.15695	0.15629	0.15221	0.1541
439.418	-0.000872134	-0.00147	-0.000706363	-0.00035573	-0.003	439.418	-0.00431	0.00267	0.00182	0.0017	0.00124	439.418	0.20575	0.18991	0.20611	0.17865	0.16862
440.197	-0.00214	0.000490556	-0.000141273	-0.00035573	-0.000599909	440.197	-0.000484492	0.000381853	0.000654415	0.00398	0.00299	440.197	0.20857	0.21328	0.23224	0.217	0.21356
440.976	-0.00214	-0.00147	-0.0024	0.000218028	0	440.976	-0.00813	-0.000381853	0.000654415	0.000946688	0.00124	440.976	0.20999	0.21748	0.23467	0.22427	0.23015
441.755	-0.000872134	0.000490556	0.000423818	-0.00208	0	441.755	-0.00303	0.00115	0.00182	0.000946688	0.00124	441.755	0.22978	0.23246	0.24925	0.23484	0.22601
442.534	0.00102	-0.000817593	0.00212	0.000218028	-0.000599909	442.534	-0.00176	0.000381853	0.00124	-0.00208	0.000654901	442.534	0.25807	0.24265	0.26019	0.24079	0.24536
443.312	-0.000240153	-0.000817593	0.000423818	-0.0015	-0.0024	443.312	-0.00303	0.000381853	-0.000514184	0.000189338	0.000654901	443.312	0.25948	0.25224	0.27963	0.25997	0.25435
444.091	-0.000240153	-0.00343	-0.0024	-0.000929489	-0.0018	444.091	0.00207	0.000381853	0.00124	-0.00133	0.00182	444.091	0.25807	0.27561	0.28631	0.28046	0.27509
444.87	-0.000240153	-0.00213	0.000423818	-0.0015	-0.0018	444.87	-0.000484492	0.000381853	0.000654415	0.000189338	0.00124	444.87	0.29483	0.29119	0.3173	0.29368	0.28892
445.648	-0.000240153	-0.000163519	0.00155	-0.000929489	-0.0012	445.648	0.00462	-0.000381853	7.01159e-05	-0.000568013	0.000654901	445.648	0.29483	0.32116	0.34707	0.33467	0.3152
446.427	0.00102	-0.000817593	-0.000706363	-0.00265	-0.0024	446.427	0.00462	0.00191	0.00182	0.000946688	-0.0011	446.427	0.33725	0.31936	0.34281	0.33467	0.33041
447.205	0.00229	-0.00343	-0.00127	-0.0015	-0.0018	447.205	-0.00431	0.00344	0.00124	-0.000568013	7.0168e-05	447.205	0.43482	0.39907	0.3975	0.36441	0.34838
447.983	0.000391828	-0.00147	-0.00127	-0.000929489	-0.000599909	447.983	-0.00431	-0.00115	7.01159e-05	0.00322	0.00533	447.983	0.45462	0.44941	0.4704	0.45234	0.42997
448.761	0.000391828	-0.000817593	-0.00127	-0.00265	0.000599909	448.761	-0.00176	0.00191	-0.00168	0.000946688	0.00182	448.761	0.52391	0.48896	0.50989	0.4801	0.46177
449.54	0.000391828	-0.00278	-0.0041	0.000218028	0	449.54	0.00462	0.00344	0.00241	-0.000568013	7.0168e-05	449.54	0.68652	0.628	0.61196	0.57926	0.54405
450.318	0.00166	-0.000163519	0.000423818	-0.00265	-0.0018	450.318	-0.00176	0.000381853	0.00299	-0.00284	0.00241	450.318	0.82652	0.75745	0.77661	0.71875	0.67334
451.096	-0.000240153	0.000490556	-0.00127	-0.00265	-0.003	451.096	-0.00431	0.0042	0.00299	0.000189338	0.000654901	451.096	1.06832	0.97321	0.94855	0.87211	0.82822
451.874	-0.0015	-0.00147	0.000423818	-0.000929489	-0.0018	451.874	0.000790487	-0.00115	0.00182	0.000946688	0.000654901	451.874	1.94786	1.62226	1.42791	1.21323	1.13312
452.651	-0.000872134	-0.00343	-0.00184	-0.00265	-0.0012	452.651	0.000790487	0.0042	0.00182	0.000946688	0.00182	452.651	6.29185	4.59723	3.2433	2.51355	2.12183
453.429	-0.00214	-0.00213	-0.000706363	-0.0015	-0.000599909	453.429	0.000790487	0.00191	7.01159e-05	0.000946688	0.00241	453.429	29.3806	20.8025	13.6647	9.70796	7.61777
454.207	-0.000872134	-0.00278	0.00155	-0.00208	0	454.207	-0.000484492	-0.00115	0.00182	0.000189338	0.00124	454.207	75.8946	64.5707	50.5934	38.6271	31.346
454.985	0.000391828	-0.00343	-0.000141273	0.000218028	-0.0018	454.985	0.000790487	0.00267	0.00124	0.000946688	0.00182	454.985	100	100	100	86.9267	76.9432
455.762	-0.0015	-0.000163519	-0.00184	-0.00035573	0	455.762	0.00207	0.00191	0.000654415	0.0017	0.00124	455.762	44.6086	65.8526	99.0856	100	100
456.54	-0.0015	-0.00409	0.00155	-0.0015	-0.0024	456.54	-0.00176	0.000381853	-0.000514184	0.0017	0.00124	456.54	6.86878	12.9648	34.939	47.2051	59.7819
457.317	-0.000872134	-0.000817593	-0.000706363	-0.0038	0	457.317	0.000790487	-0.000381853	0.00358	0.00398	0.00416	457.317	1.64808	2.40735	5.45906	8.23708	12.907
458.094	-0.000872134	-0.000163519	0.00155	-0.000929489	-0.0018	458.094	-0.00941	0.000381853	0.000654415	0.00473	0.00592	458.094	0.82227	0.94863	1.46376	1.81943	2.38802
458.872	-0.0034	-0.00147	0.000423818	-0.0015	-0.0018	458.872	0.00207	0.00573	0.00416	0.00473	0.000654901	458.872	0.5536	0.62381	0.8076	0.8655	0.96719
459.649	0.00229	-0.00278	0.000423818	-0.000929489	-0.0018	459.649	0.000790487	-0.000381853	0.000654415	0.00246	0.000654901	459.649	0.43482	0.46379	0.56761	0.58786	0.61941
460.426	0.000391828	-0.000817593	0.000423818	-0.0015	-0.0012	460.426	0.000790487	-0.000381853	0.00241	0.0017	0.00182	460.426	0.33018	0.36311	0.44124	0.44837	0.47629
461.203	-0.0015	-0.00278	-0.000706363	-0.00035573	-0.0024	461.203	0.000790487	0.00344	0.00358	0.000946688	0.00475	461.203	0.26655	0.29539	0.35193	0.34789	0.35806
461.98	-0.0015	-0.00213	-0.000141273	0.000218028	-0.0018	461.98	0.00207	0.00267	0.000654415	0.0017	0.00182	461.98	0.23544	0.23306	0.28327	0.29236	0.291
462.757	-0.000240153	-0.00147	-0.00297	0.000791787	0	462.757	-0.000484492	0.00267	0.00299	0.00246	0.00182	462.757	0.17746	0.19051	0.23649	0.23088	0.24191
463.534	0.00102	-0.000163519	-0.000141273	-0.00208	-0.003	463.534	0.00334	0.00115	0.00299	0.00322	0.00241	463.534	0.15625	0.15874	0.19457	0.18394	0.19973
464.31	-0.000872134	-0.000163519	-0.000706363	-0.000929489	-0.0018	464.31	-0.000484492	0.00344	0.00241	0.000946688	0.00241	464.31	0.12373	0.12878	0.1569	0.16675	0.16585
465.087	-0.000872134	-0.00147	-0.00184	-0.0015	-0.0012	465.087	0.000790487	0.00267	0.00416	0.00398	0.00241	465.087	0.10393	0.11679	0.14171	0.13767	0.13958
465.864	-0.000240153	-0.000817593	0.000423818	-0.00208	-0.0024	465.864	0.00207	-0.00267	0.00416	0.00549	0.00358	465.864	0.10111	0.1084	0.11255	0.11453	0.11676
466.64	-0.000872134	-0.000817593	0.00155	0.000791787	-0.0024	466.64	-0.000484492	0.00191	0.00416	0.00473	0.000654901	466.64	0.08696	0.08623	0.10222	0.09734	0.10086
467.416	-0.000240153	-0.00278	0.000423818	0.000791787	-0.0024	467.416	0.000790487	-0.00115	0.00358	0.0017	0.00299	467.416	0.07424	0.07844	0.09129	0.08743	0.09256
468.193	-0.000872134	-0.00278	-0.00184	-0.00208	-0.0024	468.193	0.00462	0.00191	0.00474	0.00246	0.00592	468.193	0.07565	0.07364	0.08035	0.08412	0.08012
468.969	-0.00277	-0.00278	-0.00127	0.000218028	-0.0012	468.969	0.00207	0.00191	0.00474	0.00322	0.00475	468.969	0.06434	0.06345	0.06516	0.0709	0.07874
469.745	0.000391828	-0.000163519	-0.000706363	-0.000929489	-0.003	469.745	0.00589	0.00344	0.00241	0.00549	0.00592	469.745	0.05727	0.05746	0.06334	0.06231	0.06145
470.521	0.000391828	-0.000163519	0.000988909	-0.000929489	-0.0018	470.521	-0.00176	0.00115	0.00416	0.00322	0.00241	470.521	0.04313	0.04787	0.06212	0.05834	0.06422
471.298	0.00102	0.00311	-0.000706363	0.000791787	-0.0018	471.298	0.00334	0.00649	0.00416	0.00398	0.00358	471.298	0.03464	0.04787	0.05179	0.05702	0.05246
472.074	-0.000240153	-0.000817593	0.00155	-0.0015	-0.0012	472.074	0.00462	0.00726	0.00358	0.00473	0.0065	472.074	0.0403	0.04488	0.04754	0.0438	0.0497
472.849	0.00102	0.0018	-0.00127	-0.00265	-0.0018	472.849	0.00589	0.00802	0.00533	0.00549	0.00592	472.849	0.04313	0.04368	0.04572	0.04644	0.04348
473.625	0.00292	-0.000817593	0.000423818	0.000218028	-0.0012	473.625	0.00462	0.00726	0.01	0.00928	0.00826	473.625	0.03464	0.03888	0.04147	0.04776	0.04486
474.401	-0.0015	0.0018	-0.00127	-0.00035573	-0.000599909	474.401	0.00589	0.00802	0.01176	0.00928	0.00884	474.401	0.03464	0.03649	0.04025	0.03917	0.0414
475.177	-0.00277	-0.000817593	-0.00127	-0.00208	-0.003	475.177	0.01227	0.00726	0.00942	0.01534	0.00826	475.177	0.02757	0.03289	0.03539	0.03719	0.03449
475.952	-0.00214	-0.00213	-0.000141273	0.000218028	-0.0018	475.952	0.00589	0.00726	0.01176	0.01155	0.01176	475.952	0.03323	0.03049	0.03418	0.03256	0.03449
476.728	-0.000240153	0.000490556	-0.00184	0.00251	-0.0024	476.728	0.01099	0.01413	0.01176	0.01003	0.01176	476.728	0.02192	0.02929	0.03357	0.03124	0.03172
477.503	0.000391828	-0.000163519	-0.00184	-0.00208	-0.0012	477.503	0.00844	0.01107	0.01176	0.01079	0.01293	477.503	0.02333	0.0269	0.03053	0.0319	0.02826
478.279	0.00102	-0.00278	-0.0024	-0.000929489	0	478.279	0.00844	0.01107	0.01585	0.01382	0.01176	478.279	0.02475	0.0269	0.02871	0.02396	0.02619
479.054	0.000391828	0.000490556	-0.0024	-0.000929489	-0.0018	479.054	0.01227	0.01413	0.01351	0.01382	0.01527	479.054	0.01768	0.0221	0.02628	0.02462	0.0255
479.829	0.00229	-0.00147	-0.000141273	-0.0015	0.0018	479.829	0.00972	0.01413	0.01585	0.01458	0.01586	479.829	0.01485	0.0251	0.02324	0.02264	0.02204
480.604	0.000391828	-0.000817593	0.000423818	0.000218028	0.000599909	480.604	0.01609	0.01566	0.01585	0.01912	0.01878	480.604	0.00919	0.01971	0.01959	0.02264	0.01997
481.38	-0.0015	-0.00278	-0.00184	-0.00208	-0.000599909	481.38	0.01992	0.0126	0.01351	0.01761	0.01761	481.38	0.0205	0.01611	0.02263	0.02198	0.02204
482.155	-0.000872134	-0.00474	-0.00127	0.00137	0.000599909	482.155	0.01482	0.01947	0.01526	0.01609	0.01761	482.155	0.0205	0.0209	0.01899	0.02066	0.02481
482.929	0.00102	-0.000817593	-0.000141273	-0.0015	0.0012	482.929	0.01354	0.01489	0.0176	0.01761	0.01878	482.929	0.01626	0.01731	0.0202	0.02	0.01651
483.704	-0.000240153	0.000490556	0.000423818	-0.00322	-0.0018	483.704	0.01354	0.01489	0.01643	0.01685	0.02054	483.704	0.01061	0.01671	0.01534	0.01603	0.01651
484.479	-0.00214	-0.000163519	0.00155	-0.00035573	-0.0012	484.479	0.01864	0.01566	0.01935	0.0214	0.0182	484.479	0.01485	0.01431	0.01716	0.01339	0.01651
485.254	-0.000240153	-0.000163519	0.00155	-0.0015	0.0012	485.254	0.01609	0.01947	0.0176	0.01761	0.0182	485.254	0.01768	0.01971	0.01656	0.01471	0.01513
486.028	-0.000240153	-0.00213	0.000423818	-0.00035573	-0.0012	486.028	0.01609	0.01871	0.02344	0.02064	0.01878	486.028	0.01061	0.01371	0.01534	0.01339	0.01305
486.803	-0.000872134	-0.000817593	-0.000141273	-0.0015	-0.003	486.803	0.01992	0.02024	0.02227	0.02367	0.02171	486.803	0.01202	0.01131	0.01352	0.01471	0.01651
487.577	-0.000872134	-0.000817593	-0.000706363	-0.00322	0.0012	487.577	0.02502	0.01795	0.01935	0.0267	0.02112	487.577	0.00495	0.01551	0.01473	0.0114	0.01236
488.352	0.00166	-0.00147	-0.00127	0.00251	0	488.352	0.02119	0.01795	0.02052	0.02367	0.0258	488.352	0.01061	0.01251	0.0123	0.01206	0.01582
489.126	-0.00214	-0.00213	0.000423818	-0.000929489	-0.0024	489.126	0.02502	0.01795	0.02169	0.0214	0.02463	489.126	0.01202	0.01191	0.01109	0.01206	0.0096
489.9	0.00102	-0.00213	-0.000141273	0.000791787	-0.0018	489.9	0.02502	0.02253	0.02403	0.02518	0.02404	489.9	0.00636	0.01072	0.0123	0.01339	0.01305
490.675	0.00102	-0.00409	-0.000706363	-0.0015	-0.003	490.675	0.02502	0.02558	0.02519	0.02745	0.0258	490.675	0.01343	0.01251	0.0117	0.00876	0.01305
491.449	-0.000240153	-0.000817593	-0.000706363	-0.0015	-0.0012	491.449	0.02757	0.02406	0.0287	0.03503	0.03165	491.449	0.00495	0.01072	0.0123	0.0114	0.01375
492.223	0.000391828	-0.000163519	-0.000141273	-0.00035573	-0.0012	492.223	0.02629	0.0294	0.03454	0.03351	0.03282	492.223	0.00919	0.01191	0.01048	0.01273	0.00891
492.997	0.00166	-0.00147	0.000988909	-0.0015	-0.0012	492.997	0.03521	0.03322	0.03045	0.03276	0.0334	492.997	0.00778	0.01251	0.01048	0.01273	0.01305
493.771	0.00102	-0.00147	-0.000706363	0.000218028	-0.0012	493.771	0.03904	0.03322	0.03454	0.032	0.04042	493.771	0.00778	0.01251	0.00927	0.01273	0.01098
494.544	0.00166	-0.0054	0.000423818	-0.000929489	-0.0018	494.544	0.03904	0.03857	0.03922	0.04109	0.03925	494.544	0.01202	0.01012	0.0123	0.01008	0.00891
495.318	0.000391828	-0.00278	0.000423818	-0.00265	-0.0018	495.318	0.04541	0.0462	0.04857	0.0479	0.04919	495.318	0.00636	0.00772	0.00987	0.01206	0.0096
496.092	0.000391828	-0.00278	-0.00127	0.00137	-0.0024	496.092	0.06071	0.05613	0.05499	0.05851	0.05562	496.092	0.00919	0.01072	0.01048	0.00942	0.0096
496.865	-0.0015	-0.000817593	-0.00353	-0.000929489	-0.003	496.865	0.06581	0.06071	0.05558	0.06608	0.06322	496.865	0.00495	0.00832	0.0044	0.01074	0.01098
497.639	0.00166	-0.00343	-0.000706363	-0.000929489	-0.0012	497.639	0.06326	0.06071	0.06726	0.07062	0.07199	497.639	0.00778	0.00892	0.00805	0.00744	0.01167
498.412	-0.000240153	-0.00343	0.000423818	-0.00265	-0.0012	498.412	0.07346	0.06682	0.07252	0.0782	0.07375	498.412	0.01202	0.00772	0.00987	0.00942	0.01167
499.186	-0.0015	-0.00343	-0.000141273	-0.00265	0.0012	499.186	0.08366	0.07446	0.0807	0.07517	0.07959	499.186	0.00495	0.01012	0.00866	0.01074	0.01029
499.959	0.00102	-0.000163519	-0.00184	-0.0015	-0.003	499.959	0.09259	0.09203	0.08947	0.09334	0.08895	499.959	0.01202	0.01072	0.01048	0.0081	0.00614
500.732	-0.000872134	-0.00213	-0.000141273	0.000791787	-0.0024	500.732	0.10024	0.09355	0.10115	0.10849	0.09889	500.732	0.000707029	0.00772	0.00744	0.00678	0.0096
501.505	-0.000240153	-0.00343	-0.00127	-0.000929489	-0.003	501.505	0.11936	0.10043	0.11284	0.11228	0.11643	501.505	0.00778	0.01012	0.00744	0.00942	0.01098
502.278	-0.000240153	0.000490556	0.000988909	-0.00035573	-0.0018	502.278	0.13976	0.12334	0.12511	0.12591	0.11936	502.278	0.000707029	0.00892	0.00623	0.0081	0.00614
503.051	-0.000240153	-0.00213	-0.00127	-0.0015	0	503.051	0.15889	0.14549	0.15199	0.1403	0.14099	503.051	0.00495	0.01012	0.00744	0.00942	0.00891
503.824	0.000391828	-0.000817593	-0.000706363	-0.000929489	-0.000599909	503.824	0.16654	0.1516	0.16601	0.17362	0.16438	503.824	0.000707029	0.01012	0.00623	0.00744	0.0096
504.597	-0.000240153	-0.00147	0.000423818	-0.00035573	-0.0012	504.597	0.16781	0.16152	0.16134	0.17665	0.179	504.597	0.00778	0.00772	0.00744	0.00744	0.00683
505.37	0.00102	-0.00147	0.000423818	-0.00035573	-0.0012	505.37	0.18566	0.17603	0.17711	0.18801	0.17491	505.37	0.00919	0.00772	0.00744	0.00876	0.00821
506.143	0.00102	-0.000817593	-0.00127	0.000791787	-0.0018	506.143	0.19841	0.17833	0.19289	0.20922	0.19069	506.143	0.00636	0.00772	0.00684	0.00876	0.00821
506.915	-0.000872134	-0.000817593	-0.000141273	0.000791787	-0.0012	506.915	0.21754	0.19818	0.19406	0.20695	0.20122	506.915	0.00354	0.00832	0.00927	0.00347	0.00752
507.688	0.000391828	-0.0054	-0.00184	-0.000929489	-0.0018	507.688	0.26726	0.21727	0.22503	0.2327	0.22344	507.688	0.00778	0.00592	0.00805	0.00744	0.01029
508.46	0.00102	-0.00278	-0.00127	0.000218028	-0.000599909	508.46	0.28384	0.25164	0.25541	0.25693	0.2439	508.46	0.00636	0.00712	0.01109	0.00744	0.00752
509.232	-0.0015	-0.000817593	-0.000141273	0.000791787	-0.000599909	509.232	0.31826	0.26157	0.28229	0.29025	0.28133	509.232	0.000707029	0.00652	0.00562	0.00876	0.00476
510.005	-0.0015	-0.000163519	-0.000141273	-0.00035573	-0.0018	510.005	0.41516	0.32725	0.3226	0.32964	0.30706	510.005	0.00354	0.00592	0.00623	0.00611	0.00683
510.777	-0.000872134	-0.00213	0.00212	0.00137	-0.0024	510.777	0.48401	0.39522	0.39915	0.39401	0.37839	510.777	0.000707029	0.00532	0.00805	0.0081	0.00821
511.549	-0.000872134	0.000490556	-0.00127	-0.00035573	-0.0018	511.549	0.59238	0.46319	0.47803	0.47429	0.45382	511.549	0.00636	0.00652	0.00684	0.00744	0.00614
512.321	0.000391828	-0.00147	-0.000706363	-0.0015	0.000599909	512.321	0.7441	0.58003	0.58846	0.57502	0.55557	512.321	0.000707029	0.00772	0.00805	0.00744	0.00614
513.093	0.00102	-0.00147	-0.000141273	-0.00035573	0.000599909	513.093	1.01057	0.75569	0.74447	0.73936	0.69415	513.093	0.00778	0.00832	0.00805	0.00744	0.00407
513.865	-0.00214	0.000490556	0.00155	-0.00208	-0.0018	513.865	1.54224	1.02298	0.99922	0.99005	0.89354	513.865	0.00354	0.00892	0.00805	0.0081	0.00683
514.637	0.00102	-0.000163519	0.000423818	0.000791787	-0.0012	514.637	3.16784	1.85008	1.84762	1.65349	1.44787	514.637	0.00495	0.00412	0.00744	0.00678	0.00268
515.409	-0.00277	-0.000163519	-0.00184	-0.00035573	-0.0024	515.409	10.8496	5.86793	5.80918	4.52763	3.77803	515.409	0.00354	0.00472	0.00805	0.00678	0.00752
516.18	-0.000872134	-0.00474	-0.000706363	-0.00208	-0.0012	516.18	48.7866	25.9946	23.9336	17.7601	13.9208	516.18	0.00636	0.00532	0.00623	0.00942	0.00614
516.952	0.00166	0.00114	-0.000141273	-0.00035573	-0.0024	516.952	100	74.1142	65.8302	54.2212	42.626	516.952	0.00636	0.00952	0.00684	0.00876	0.00891
517.724	0.00166	-0.00213	0.000423818	0.000218028	-0.0012	517.724	87.2693	100	100	100	85.3004	517.724	0.00495	0.00532	0.00744	0.00479	0.00821
518.495	0.00292	-0.000817593	-0.000706363	-0.0015	0.000599909	518.495	25.9122	63.6132	78.8817	97.8688	100	518.495	0.01061	0.00532	0.00623	0.00678	0.00407
519.266	0.00229	0.0018	0.00155	0.000791787	-0.0018	519.266	4.70802	16.1199	28.4239	45.7942	62.1765	519.266	0.000707029	0.00652	0.00623	0.00876	0.00752
520.038	0.00102	-0.00343	0.000988909	-0.000929489	0.003	520.038	1.64806	2.93378	5.03147	9.16565	17.0047	520.038	0.00354	0.00532	0.00623	0.0081	0.0096
520.809	-0.000872134	-0.000163519	-0.000706363	-0.000929489	-0.0024	520.809	0.93535	1.05659	1.41057	2.01171	3.14067	520.809	0.00354	0.00592	0.00684	0.00942	0.00407
521.58	-0.000240153	0.0018	-0.0024	-0.000929489	-0.0018	521.58	0.68035	0.63731	0.75732	0.90674	1.12217	521.58	0.000707029	0.00472	0.00684	0.00744	0.00821
522.351	-0.00214	0.0018	0.000988909	-0.0015	0	522.351	0.52481	0.48228	0.53295	0.62273	0.69123	522.351	0.00354	0.00832	0.00744	0.00678	0.00337
523.122	-0.000240153	-0.000163519	-0.000706363	-0.000929489	-0.0012	523.122	0.41643	0.38911	0.41083	0.46142	0.50528	523.122	0.00495	0.00832	0.00744	0.00611	0.00337
523.893	-0.000872134	-0.000817593	0.000423818	-0.00035573	-0.0018	523.893	0.32846	0.30128	0.32903	0.37432	0.40003	523.893	-0.00212	0.00952	0.00623	0.00744	0.00476
524.664	0.000391828	-0.000163519	-0.000141273	-0.00208	-0.0036	524.664	0.27491	0.24782	0.27761	0.30919	0.32343	524.664	-0.000707029	0.00772	0.00623	0.00678	0.00752
525.435	0.00166	-0.00213	0.000423818	0.000218028	-0.0012	525.435	0.22519	0.2104	0.22503	0.25087	0.26262	525.435	0.00636	0.00652	0.00623	0.00545	0.00337
526.205	0.00166	0.00114	-0.00184	-0.000929489	-0.0012	526.205	0.18311	0.16611	0.18412	0.21225	0.22051	526.205	0.00636	0.00712	0.00684	0.00545	0.00683
526.976	0.000391828	0.00114	-0.000141273	0.00137	-0.0036	526.976	0.15889	0.13938	0.14848	0.17135	0.18426	526.976	0.01061	0.00412	0.00562	0.00545	0.00683
527.747	-0.000872134	-0.00147	-0.00353	0.000218028	-0.0018	527.747	0.13339	0.12181	0.13154	0.14636	0.15561	527.747	0.00212	0.00952	0.00623	0.00678	0.00476
528.517	-0.000240153	-0.000817593	-0.000706363	-0.0015	-0.0048	528.517	0.12574	0.10348	0.10641	0.12212	0.1328	528.517	0.000707029	0.00532	0.0044	0.00479	0.00545
529.287	0.00102	-0.000163519	0.000423818	0.000218028	-0.000599909	529.287	0.09641	0.09203	0.10115	0.10849	0.11	529.287	0.00495	0.00892	0.00562	0.00611	0.00337
530.058	0.00102	-0.00278	0.000988909	0.000218028	-0.0024	530.058	0.09514	0.08057	0.08421	0.09259	0.09655	530.058	-0.000707029	0.00772	0.00501	0.00611	0.00407
530.828	-0.00214	0.000490556	-0.000706363	0.00137	-0.0012	530.828	0.08366	0.07752	0.07194	0.08804	0.09538	530.828	0.00495	0.00592	0.00744	0.00611	0.00545
531.598	0.00355	-0.00213	0.000423818	-0.00208	-0.0012	531.598	0.07346	0.06835	0.06493	0.07289	0.07901	531.598	0.00495	0.00592	0.00623	0.00942	0.00545
532.368	-0.000240153	-0.000163519	-0.000706363	0.000218028	-0.000599909	532.368	0.06836	0.06301	0.05967	0.07062	0.07082	532.368	0.00919	0.00952	0.00684	0.00545	0.00476
533.138	0.00292	0.0018	0.000988909	0.000791787	0.0012	533.138	0.05944	0.05002	0.05675	0.05548	0.06264	533.138	0.000707029	0.00592	0.00623	0.00479	0.00407
533.908	0.000391828	-0.00147	0.000423818	0.000218028	-0.0012	533.908	0.04541	0.05231	0.05032	0.05245	0.06147	533.908	0.00212	0.00712	0.00744	0.00678	0.00199
534.678	-0.0015	-0.000163519	-0.000706363	-0.000929489	-0.0024	534.678	0.04541	0.04315	0.04974	0.05245	0.0562	534.678	-0.000707029	0.00652	0.00562	0.00545	0.00545
535.448	-0.000240153	0.000490556	0.000988909	-0.00035573	-0.003	535.448	0.05179	0.04009	0.04506	0.04715	0.04802	535.448	-0.000707029	0.00712	0.00562	0.00876	0.00821
536.218	0.00166	-0.00147	0.000423818	-0.00208	-0.0018	536.218	0.04286	0.04086	0.04156	0.04336	0.04334	536.218	0.00495	0.00592	0.00562	0.00545	0.00476
536.987	0.00102	0.00114	-0.00127	-0.00322	-0.0012	536.987	0.03521	0.03628	0.03747	0.04109	0.04217	536.987	0.00354	0.00472	0.00562	0.00611	0.00614
537.757	0.00166	0.0018	-0.00127	-0.000929489	-0.0012	537.757	0.03649	0.03322	0.03571	0.0426	0.03866	537.757	0.00495	0.00652	0.00623	0.00479	0.00337
538.526	0.000391828	-0.000163519	-0.000141273	-0.000929489	-0.000599909	538.526	0.03649	0.03322	0.03045	0.03276	0.03691	538.526	0.00778	0.00352	0.00684	0.00611	0.00337
539.296	0.00166	-0.000817593	0.000423818	-0.000929489	-0.0012	539.296	0.03139	0.02711	0.02753	0.03427	0.03165	539.296	0.00495	0.00412	0.00684	0.00678	0.00545
540.065	0.00166	-0.00343	0.000988909	-0.00208	-0.0048	540.065	0.03012	0.03093	0.02929	0.02973	0.03223	540.065	0.000707029	0.00532	0.00501	0.00479	0.00545
540.834	0.00166	-0.000817593	0.000423818	-0.00035573	-0.0018	540.834	0.02884	0.01871	0.02403	0.03276	0.02931	540.834	0.000707029	0.00472	0.00623	0.00611	0.00752
541.603	0.00292	-0.00147	-0.0024	-0.00035573	-0.000599909	541.603	0.02629	0.02482	0.02052	0.03048	0.02638	541.603	0.000707029	0.00472	0.00562	0.00413	0.00752
542.373	0.00102	-0.000817593	0.00268	-0.0015	-0.0018	542.373	0.01737	0.021	0.0211	0.02442	0.0258	542.373	0.000707029	0.00772	0.00501	0.00744	0.00545
543.142	0.00166	-0.00213	-0.000141273	0.000218028	-0.000599909	543.142	0.01864	0.02024	0.02052	0.02215	0.02171	543.142	0.00919	0.00412	0.00562	0.00479	0.00545
543.911	0.00102	-0.000163519	0.000988909	-0.00035573	0	543.911	0.02629	0.01795	0.02052	0.01988	0.02287	543.911	0.00354	0.00472	0.00319	0.00545	0.00476
544.679	-0.000240153	0.000490556	-0.000141273	-0.0015	-0.0012	544.679	0.01609	0.01871	0.01701	0.01837	0.02171	544.679	0.00495	0.00772	0.00258	0.0081	0.00614
545.448	0.00418	0.00114	0.000423818	-0.00035573	0.000599909	545.448	0.01482	0.01642	0.01818	0.02064	0.01761	545.448	0.00354	0.00652	0.00562	0.00347	0.00337
546.217	-0.000872134	0.00114	0.000988909	0.000218028	-0.000599909	546.217	0.01227	0.01413	0.01701	0.01912	0.01878	546.217	-0.00354	0.00532	0.00744	0.00347	0.00683
546.986	-0.00214	-0.000163519	0.000423818	-0.000929489	0	546.986	0.01609	0.01336	0.01468	0.01609	0.01937	546.986	0.00495	0.00592	0.00623	0.00611	0.00614
547.754	0.000391828	0.0018	0.000423818	0.000791787	0.000599909	547.754	0.00972	0.01566	0.01409	0.01685	0.0182	547.754	0.00354	0.00412	0.00805	0.00545	0.00614
548.523	0.000391828	-0.00343	-0.000141273	-0.00035573	0	548.523	0.01354	0.01184	0.01409	0.01458	0.01586	548.523	0.00212	0.00652	0.0044	0.00611	0.00614
549.291	0.00102	-0.000163519	-0.000706363	-0.000929489	0	549.291	0.00972	0.00955	0.01234	0.01079	0.01352	549.291	0.000707029	0.00412	0.0044	0.00678	0.00614
550.059	0.00292	-0.00278	-0.000706363	0.000218028	0	550.059	0.01227	0.01031	0.01351	0.01079	0.01176	550.059	0.00636	0.00592	0.00684	0.00413	0.00476
550.828	0.00166	0.000490556	0.000423818	0.00194	0.0012	550.828	0.01099	0.01107	0.01176	0.01079	0.0141	550.828	0.00495	0.00532	0.00501	0.00545	0.00268
551.596	0.00229	0.00114	0.00212	-0.000929489	-0.0024	551.596	0.00972	0.01107	0.00942	0.01079	0.01352	551.596	0.01061	0.00712	0.00501	0.00678	0.00407
552.364	0.000391828	-0.00213	-0.00127	-0.000929489	-0.003	552.364	0.000790487	0.0126	0.00708	0.01079	0.01118	552.364	0.00495	0.00472	0.00805	0.00545	0.00683
553.132	-0.000872134	-0.000817593	-0.000141273	0.000218028	0	553.132	0.00972	0.00802	0.01059	0.01079	0.01293	553.132	0.00354	0.00472	0.00623	0.00545	0.00476
553.9	0.00102	0.00114	-0.000141273	0.000791787	-0.000599909	553.9	0.00334	0.00726	0.01234	0.00776	0.0106	553.9	0.00354	0.00652	0.00744	0.00611	0.00337
554.668	0.00102	0.000490556	-0.000141273	-0.00208	-0.000599909	554.668	0.00334	0.01107	0.00883	0.00928	0.00826	554.668	0.00212	0.00652	0.00562	0.0081	0.00545
555.436	0.000391828	-0.00278	0.00155	-0.00322	-0.0012	555.436	0.00589	0.00267	0.00883	0.00776	0.0065	555.436	0.00495	0.00772	0.00684	0.00479	0.00476
556.203	0.00355	-0.00213	0.00268	0.00137	0	556.203	0.00844	0.01031	0.00767	0.01155	0.00767	556.203	0.00212	0.00592	0.00684	0.00678	0.00407
556.971	0.00355	-0.00147	0.000423818	-0.0015	-0.0018	556.971	0.00589	0.00496	0.00708	0.00852	0.00943	556.971	0.000707029	0.00892	0.00805	0.00545	0.00752
557.738	-0.000240153	0.000490556	0.000423818	-0.0015	-0.0018	557.738	0.00334	0.00573	0.00942	0.00549	0.00884	557.738	0.00354	0.00652	0.00927	0.01008	0.00683
558.506	-0.000240153	-0.000817593	-0.00184	-0.00208	0.000599909	558.506	0.00589	0.00726	0.00825	0.00549	0.00709	558.506	0.00354	0.00652	0.00623	0.0081	0.00545
559.273	0.00102	-0.000817593	-0.00127	-0.00035573	0	559.273	0.00334	0.00726	0.00416	0.00549	0.00592	559.273	0.00919	0.00892	0.00684	0.0081	0.00476
560.041	0.00292	-0.00147	-0.000706363	-0.0015	-0.000599909	560.041	0.00207	0.0042	0.00474	0.00852	0.00709	560.041	0.00636	0.01072	0.00805	0.00876	0.00337
560.808	0.00166	0.00114	0.000423818	0.000791787	-0.0012	560.808	0.01227	0.0042	0.00767	0.00776	0.00767	560.808	0.00919	0.01191	0.01048	0.00678	0.00683
561.575	0.00166	0.000490556	0.000988909	0.000218028	0	561.575	0.00589	0.00344	0.0065	0.00852	0.00709	561.575	0.00495	0.00952	0.00987	0.01074	0.00545
562.342	0.000391828	-0.000163519	0.000988909	0.00137	-0.0018	562.342	-0.000484492	0.00573	0.0065	0.00701	0.00767	562.342	0.00636	0.01072	0.0117	0.01273	0.01098
563.109	0.000391828	0.000490556	0.00212	0.000791787	0	563.109	0.00462	0.00573	0.0065	0.00625	0.00709	563.109	0.00778	0.01251	0.0117	0.0114	0.01375
563.876	-0.000872134	-0.00147	0.000988909	-0.00035573	-0.000599909	563.876	0.00462	0.00878	0.00708	0.00625	0.00826	563.876	0.00778	0.01131	0.01291	0.00744	0.01167
564.643	-0.000240153	-0.000817593	0.00155	0.000791787	-0.000599909	564.643	0.00207	0.00802	0.00358	0.00549	0.00826	564.643	0.01485	0.01371	0.01534	0.0114	0.01167
565.41	0.00102	-0.000163519	-0.00127	0.00309	-0.0012	565.41	0.00334	0.0042	0.00416	0.00701	0.0106	565.41	0.01202	0.01431	0.00987	0.01273	0.01236
566.177	0.000391828	-0.000817593	-0.00127	-0.00035573	-0.0012	566.177	-0.000484492	0.00191	0.00533	0.00776	0.00416	566.177	0.00636	0.01131	0.0123	0.01339	0.00821
566.943	0.00292	-0.000163519	0.000423818	-0.00035573	-0.0018	566.943	0.00844	0.00344	0.00533	0.00398	0.00416	566.943	0.00495	0.01491	0.01291	0.0114	0.00821
567.71	0.00482	-0.000817593	0.000423818	0.000791787	0.0018	567.71	0.00717	0.00267	0.00533	0.00473	0.00709	567.71	0.00919	0.01431	0.0123	0.01405	0.01167
568.476	0.00229	-0.00147	-0.000141273	0.00423	0.0012	568.476	0.00589	0.00573	0.0065	0.00473	0.00475	568.476	0.01202	0.01431	0.01656	0.01339	0.01029
569.243	-0.000240153	-0.000163519	0.000423818	-0.00208	0	569.243	0.00972	0.00267	0.0065	0.00322	0.00475	569.243	0.01485	0.01311	0.01534	0.01206	0.01029
570.009	0.00166	-0.00213	-0.000706363	0.000791787	0.000599909	570.009	0.00207	0.00496	0.00591	0.00701	0.00533	570.009	0.00778	0.01371	0.01413	0.01339	0.01236
570.775	-0.0015	-0.000163519	-0.000141273	0.00309	-0.003	570.775	0.00207	0.0042	0.00416	0.00473	0.00241	570.775	0.00636	0.01191	0.01413	0.0114	0.01098
571.542	0.000391828	0.00114	0.00268	0.000218028	-0.0012	571.542	0.00334	0.00267	0.00416	0.00473	0.00416	571.542	0.01061	0.01191	0.01656	0.01537	0.01236
572.308	0.00229	-0.000163519	-0.000141273	-0.000929489	0.0012	572.308	0.00207	0.0042	0.00591	0.00473	0.00358	572.308	0.01061	0.01191	0.01413	0.0114	0.01444
573.074	0.00355	0.000490556	0.00268	0.000791787	-0.0012	573.074	0.00589	0.00344	0.00474	0.00701	0.00592	573.074	0.01061	0.01191	0.01413	0.01405	0.01789
573.84	0.00102	0.00114	-0.000706363	0.000791787	0.000599909	573.84	0.00334	0.00191	0.0065	0.00246	0.00416	573.84	0.00495	0.01191	0.0117	0.01273	0.01236
574.606	0.000391828	0.000490556	-0.000706363	-0.00035573	0.0012	574.606	0.00462	0.00191	0.00416	0.00549	0.00416	574.606	0.00212	0.01191	0.0123	0.01008	0.01098
575.371	0.000391828	0.00114	0.00268	0.000218028	0.000599909	575.371	0.00589	0.00191	0.00474	0.0017	0.00533	575.371	0.00636	0.00832	0.00987	0.0114	0.01236
576.137	0.00102	-0.000163519	0.000988909	0.000791787	-0.0018	576.137	0.00589	0.00115	0.0065	0.00549	0.00475	576.137	0.00636	0.01072	0.00987	0.01074	0.0096
576.903	0.00355	0.000490556	0.00268	0.000218028	0.000599909	576.903	-0.000484492	0.00267	0.00416	0.00473	0.00299	576.903	0.00495	0.00832	0.00866	0.00678	0.00821
577.668	0.00292	-0.000163519	0.00325	0.000791787	-0.0012	577.668	0.00207	0.00267	0.00358	0.00701	0.00358	577.668	0.00212	0.00892	0.00805	0.01074	0.00683
578.434	0.00229	0.00311	0.000423818	0.00251	0.000599909	578.434	0.00462	0.00115	0.00241	0.00398	0.00475	578.434	0.00354	0.00952	0.00805	0.00942	0.00891
579.199	0.00355	0.000490556	-0.000141273	0.00596	-0.000599909	579.199	0.00334	0.00191	0.00416	0.00473	0.00358	579.199	0.000707029	0.00772	0.00501	0.00611	0.00891
579.964	0.00229	0.00245	0.00212	-0.0015	0.0012	579.964	-0.000484492	0.00115	0.00474	0.00398	0.00475	579.964	0.00495	0.00412	0.00684	0.01074	0.00891
580.73	0.00166	0.0018	0.00155	0.000791787	0	580.73	0.000790487	0.00191	0.00416	0.00322	0.00299	580.73	0.00778	0.00592	0.00866	0.00678	0.00268
581.495	0.000391828	0.00442	0.000423818	0.00194	0	581.495	-0.000484492	0.000381853	0.00416	0.000946688	0.00299	581.495	0.00354	0.01012	0.01109	0.00611	0.00821
582.26	0.00166	-0.000817593	0.00212	0.00251	0.0012	582.26	-0.000484492	0.000381853	0.00241	0.000946688	0.00241	582.26	0.00778	0.00772	0.00623	0.00678	0.00752
583.025	0.00292	0.00114	0.00325	0.00194	0.0018	583.025	0.00207	0.00267	0.00591	0.0017	0.00182	583.025	0.00212	0.00412	0.00744	0.00678	0.00683
583.79	-0.00214	0.00245	0.00155	0.00251	-0.000599909	583.79	0.00207	0.00115	0.00241	0.00549	0.00299	583.79	0.00354	0.00472	0.00684	0.00413	0.00821
584.555	0.00166	0.0018	0.00268	0.00194	0.0018	584.555	0.00589	-0.000381853	0.00299	0.000946688	0.00533	584.555	0.00778	0.00472	0.00501	0.00678	0.00268
585.32	0.00292	0.00245	0.00381	0.00137	0.0012	585.32	0.00589	0.0042	0.00299	0.00322	0.00358	585.32	0.00354	0.00412	0.00501	0.00744	0.00476
586.084	0.00229	0.00114	0.00155	0.00309	0.000599909	586.084	0.00334	0.0042	0.00241	0.0017	0.000654901	586.084	0.000707029	0.00592	0.0038	0.00611	0.00407
586.849	0.00166	0.000490556	0.00268	0.000791787	0	586.849	0.00462	-0.00115	-0.0011	0.00322	0.00182	586.849	0.00212	0.00472	0.0044	0.00545	0.00407
587.614	0.00229	0.0018	0.00325	0.00481	0.0018	587.614	0.00207	0.00191	0.00241	0.000189338	0.00358	587.614	0.000707029	0.00652	0.00319	0.000826336	0.00476
588.378	0.00418	0.0018	0.00268	0.00137	0.0012	588.378	-0.00303	0.00573	0.00241	0.00398	0.000654901	588.378	0.000707029	0.00652	0.0044	0.00347	0.00268
589.142	0.00482	0.0018	0.00494	0.00423	0.0036	589.142	-0.00176	0.00191	0.00124	0.00398	0.00241	589.142	0.00212	0.00832	0.00623	0.00479	0.00476
589.907	0.00292	0.00245	0.00268	0.000218028	0	589.907	0.00207	0.00115	0.00241	-0.00133	0.00299	589.907	0.00354	0.00352	0.00258	0.00215	0.0013
590.671	0.00418	0.00245	0.00325	0.00309	0.0024	590.671	-0.00686	0.00115	0.00299	0.00549	0.00299	590.671	0.00354	0.00472	0.00501	0.00347	0.00407
591.435	0.00292	0.00638	0.00212	0.00251	0.0036	591.435	0.000790487	0.00115	0.000654415	0.00473	0.00241	591.435	0.00212	0.00292	0.00137	0.00678	0.00545
592.199	0.00482	0.00311	0.00155	0.00309	0.0018	592.199	0.000790487	0.00267	0.00182	0.00398	0.00299	592.199	-0.000707029	0.00412	0.00197	0.00347	0.00476
592.963	0.00734	0.00376	0.00325	0.00309	0.0018	592.963	0.00462	-0.00267	0.00299	0.00473	0.00182	592.963	-0.000707029	0.00412	0.0044	0.00413	0.00407
593.727	0.00734	0.00245	0.00212	0.00481	0.0048	593.727	-0.00176	0.00115	0.00358	0.000946688	0.00124	593.727	0.00212	0.00233	0.000759448	0.00347	0.00199
594.491	0.00482	0.00638	0.00325	0.00423	0.0042	594.491	-0.000484492	0.000381853	0.00474	0.000946688	0.00533	594.491	0.000707029	0.00292	0.00258	0.00347	0.000608433
595.255	0.00924	0.00442	0.00551	0.00309	0.0024	595.255	0.000790487	0.000381853	0.00358	0.000189338	0.00124	595.255	0.000707029	0.00292	0.0044	0.00479	-8.29681e-05
596.019	0.00482	0.00507	0.00664	0.00538	0.0042	596.019	0.000790487	0.00115	0.00474	-0.000568013	-0.000514565	596.019	-0.000707029	0.00292	0.00197	0.00347	0.0013
596.782	0.00671	0.00834	0.00664	0.00596	0.0048	596.782	-0.00431	0.00115	0.00416	0.00246	0.00416	596.782	-0.000707029	0.00472	0.0038	0.00215	0.00268
597.546	0.00987	0.00769	0.00664	0.00882	0.0054	597.546	0.000790487	0.00115	0.00241	0.00246	0.00124	597.546	-0.00495	0.00472	0.00258	0.00479	0.00407
598.309	0.00924	0.00769	0.0072	0.00538	0.0054	598.309	-0.00303	-0.00191	0.00299	0.00322	0.00299	598.309	0.00636	0.00412	0.0044	0.00215	-8.29681e-05
599.073	0.0105	0.00376	0.0089	0.00538	0.006	599.073	-0.00303	0.00115	0.00358	0.000946688	0.00182	599.073	-0.00212	0.000527392	0.00137	0.000165267	0.00199
599.836	0.00734	0.00638	0.00607	0.00596	0.0096	599.836	0.000790487	0.000381853	7.01159e-05	0.0017	0.000654901	599.836	0.00212	0.00233	0.00197	0.00347	0.00476
600.599	0.0105	0.00572	0.0089	0.00538	0.0066	600.599	-0.000484492	0.00191	0.00299	0.0017	0.000654901	600.599	0.000707029	0.00173	0.00015189	0.00281	0.000608433
601.362	0.0105	0.00769	0.0089	0.0071	0.0066	601.362	-0.00303	0.000381853	0.00299	0.000946688	0.00182	601.362	0.000707029	0.00173	0.00319	0.000826336	0.00407
602.125	0.0105	0.00769	0.0072	0.00882	0.0048	602.125	-0.000484492	-0.00115	0.00299	0.00322	0.00182	602.125	-0.00212	0.00352	0.00258	-0.000495801	0.00199
602.888	0.0105	0.00899	0.0089	0.00882	0.009	602.888	-0.00558	0.000381853	0.00241	0.000189338	0.00299	602.888	-0.00354	0.00233	0.00197	0.00149	0.00199
603.651	0.0143	0.01226	0.01342	0.01055	0.0084	603.651	-0.00176	-0.000381853	0.00241	0.000189338	0.00416	603.651	-0.00354	0.00352	0.000759448	0.00281	0.00268
604.414	0.01303	0.01161	0.01229	0.01055	0.009	604.414	0.000790487	0.00344	0.00124	0.000946688	0.00299	604.414	0.00495	0.00173	0.00258	0.00215	-8.29681e-05
605.177	0.01366	0.01488	0.01116	0.0094	0.0102	605.177	-0.00303	0.000381853	-0.0011	0.00246	0.00182	605.177	0.000707029	0.00233	0.000759448	0.00281	0.000608433
605.94	0.01809	0.01488	0.01512	0.01055	0.0102	605.94	-0.00176	0.00115	0.00124	0.00398	0.00358	605.94	0.000707029	0.00233	0.000759448	0.00281	0.00337
606.702	0.0143	0.01488	0.0106	0.01112	0.0126	606.702	-0.00303	0.00115	0.00241	0.000946688	0.00241	606.702	0.00212	0.00173	-0.000455669	0.00215	0.0013
607.465	0.01303	0.01684	0.01116	0.01341	0.0102	607.465	-0.00176	-0.00115	0.00358	-0.000568013	0.00241	607.465	-0.00495	-0.000671226	0.00258	0.00215	0.000608433
608.227	0.01619	0.01357	0.01342	0.01227	0.0096	608.227	-0.000484492	0.00115	-0.0011	0.0017	0.00299	608.227	-0.00354	0.00292	-0.000455669	0.00281	0.00407
608.99	0.01682	0.01488	0.01455	0.01456	0.0108	608.99	-0.000484492	0.000381853	0.00241	-0.000568013	0.00241	608.99	0.00354	0.00292	0.00319	0.00281	0.0013
609.752	0.01809	0.01553	0.01173	0.01169	0.012	609.752	0.00334	-0.000381853	0.00124	0.00246	0.00533	609.752	-0.000707029	0.00292	0.00319	0.00413	0.00199
610.514	0.01746	0.01553	0.01568	0.01341	0.0138	610.514	-0.000484492	-0.000381853	0.00416	0.00246	0.00299	610.514	0.00212	0.00292	0.00319	0.00281	0.00199
611.276	0.02062	0.02011	0.01625	0.01628	0.0126	611.276	-0.00303	0.00267	0.00299	0.0017	0.000654901	611.276	0.00212	0.00173	0.000759448	0.000826336	0.0013
612.038	0.02314	0.02011	0.01964	0.01915	0.0126	612.038	0.000790487	0.00115	0.00474	0.0017	7.0168e-05	612.038	0.000707029	0.00113	0.00258	0.00347	-0.00147
612.8	0.0263	0.02142	0.01907	0.01858	0.0174	612.8	-0.00431	0.00344	0.00124	0.0017	0.00241	612.8	0.00354	-7.19171e-05	-0.000455669	0.00215	-8.29681e-05
613.562	0.03136	0.02404	0.0219	0.018	0.0186	613.562	0.00334	0.00267	0.00241	0.000189338	7.0168e-05	613.562	0.00636	0.00352	0.00197	0.00281	0.00407
614.324	0.03389	0.03189	0.02981	0.02317	0.0222	614.324	0.00207	-0.00115	0.00124	0.00398	0.000654901	614.324	0.000707029	0.00472	0.00137	-0.000495801	0.0013
615.086	0.03894	0.03516	0.03263	0.02718	0.0222	615.086	0.00462	0.000381853	0.00241	0.000946688	0.00182	615.086	0.00212	0.00352	0.00197	0.00413	0.00268
615.848	0.04463	0.04104	0.03433	0.03005	0.0276	615.848	-0.00176	0.000381853	0.00358	0.000946688	0.00416	615.848	-0.00212	0.00532	0.00319	0.00215	0.000608433
616.609	0.04526	0.0417	0.03659	0.03751	0.0294	616.609	0.00207	0.00191	-0.000514184	0.00246	0.00124	616.609	0.00212	0.00292	0.00137	0.000826336	0.00337
617.371	0.04905	0.04628	0.03942	0.03866	0.03539	617.371	-0.00176	0.000381853	0.00299	-0.00284	0.00182	617.371	0.00778	0.00173	0.00197	-0.000495801	0.00337
618.132	0.05348	0.0502	0.04676	0.0444	0.03959	618.132	0.00334	-0.000381853	7.01159e-05	-0.000568013	0.00182	618.132	0.00495	0.00352	0.00137	0.00215	-8.29681e-05
618.894	0.06106	0.05936	0.05072	0.04669	0.04259	618.894	-0.00303	-0.000381853	7.01159e-05	-0.00208	0.00299	618.894	-0.00212	0.00532	0.0038	0.00413	0.0013
619.655	0.06359	0.06132	0.05806	0.05358	0.04679	619.655	0.000790487	0.000381853	0.00124	-0.000568013	7.0168e-05	619.655	0.000707029	0.00173	0.000759448	0.00149	0.00268
620.416	0.08129	0.06459	0.06202	0.05817	0.05399	620.416	-0.00431	0.00344	0.000654415	0.0017	0.00124	620.416	0.00354	0.00233	0.00197	0.000826336	-0.000774369
621.177	0.08697	0.07506	0.06936	0.0553	0.05519	621.177	-0.000484492	0.00191	-0.000514184	0.00322	0.00358	621.177	0.00212	0.00173	0.00137	0.00281	0.00199
621.938	0.10277	0.08683	0.07954	0.0662	0.05819	621.938	-0.000484492	-0.000381853	0.000654415	0.00322	0.00299	621.938	-0.00354	0.000527392	0.000759448	0.000826336	0.00545
622.699	0.11478	0.11234	0.09423	0.08284	0.06659	622.699	-0.000484492	0.00191	0.000654415	0.000189338	0.00241	622.699	-0.00212	0.00233	0.00258	0.000826336	0.00268
623.46	0.11225	0.11626	0.10666	0.09489	0.08279	623.46	0.000790487	0.00191	0.00182	0.00473	-0.00168	623.46	-0.000707029	0.00352	0.000759448	0.000165267	0.0013
624.221	0.12173	0.12673	0.11344	0.10292	0.10138	624.221	0.000790487	0.00344	0.000654415	0.000946688	7.0168e-05	624.221	-0.00495	0.000527392	0.000759448	0.00281	0.00268
624.982	0.1388	0.12804	0.11853	0.10235	0.10978	624.982	0.00207	-0.00191	7.01159e-05	0.00246	0.00124	624.982	0.00354	0.00113	0.00137	0.00215	0.00268
625.742	0.15017	0.14373	0.13096	0.11669	0.11818	625.742	0.000790487	-0.00115	0.00416	0.00246	0.000654901	625.742	0.00212	0.00233	0.00258	0.00149	0.00407
626.503	0.17103	0.15485	0.14283	0.13448	0.13138	626.503	-0.00303	-0.000381853	0.00416	0.0017	0.000654901	626.503	0.000707029	0.000527392	0.00015189	0.00149	-8.29681e-05
627.264	0.19694	0.1784	0.166	0.13964	0.13858	627.264	-0.00431	0.00115	0.00474	-0.000568013	0.00416	627.264	0.00354	0.00352	0.0038	0.000826336	0.00268
628.024	0.23549	0.21699	0.18464	0.158	0.16378	628.024	-0.00176	-0.000381853	0.00241	0.000946688	0.00182	628.024	-0.00778	0.00412	0.00319	0.00347	-0.00147
628.784	0.30374	0.25166	0.22024	0.18612	0.17697	628.784	-0.00176	0.00115	0.00182	0.000946688	0.000654901	628.784	-0.00212	0.00292	0.00015189	0.000826336	0.00337
629.545	0.37895	0.32949	0.26658	0.21595	0.20697	629.545	0.000790487	-0.00115	-0.0011	-0.000568013	0.00182	629.545	0.00354	0.00292	0.00258	0.000826336	0.00268
630.305	0.44973	0.38443	0.3423	0.27792	0.24656	630.305	0.000790487	0.00191	0.000654415	0.000189338	0.00182	630.305	-0.00354	-7.19171e-05	0.00197	0.000826336	-8.29681e-05
631.065	0.61973	0.48843	0.4039	0.33759	0.31315	631.065	0.00462	-0.00191	0.00241	-0.000568013	0.00124	631.065	-0.00354	0.00173	0.000759448	-0.00116	0.00199
631.825	0.83018	0.65914	0.53048	0.42136	0.39234	631.825	-0.00176	-0.000381853	0.00241	-0.00208	0.00124	631.825	-0.00354	0.00233	0.00319	0.00281	0.0013
632.585	1.23907	0.9162	0.71413	0.54586	0.49372	632.585	-0.00431	0.00191	0.00241	-0.000568013	7.0168e-05	632.585	-0.000707029	0.00292	0.000759448	0.00281	0.0013
633.345	2.74509	1.46758	1.0255	0.7616	0.6539	633.345	-0.000484492	0.00191	0.00241	0.00246	0.00358	633.345	0.000707029	0.00113	0.000759448	0.00347	-8.29681e-05
634.105	12.0169	3.83991	1.95281	1.15978	0.88307	634.105	0.000790487	0.00267	0.00358	0.0017	0.000654901	634.105	0.000707029	0.00532	0.000759448	0.00215	0.00199
634.864	65.1008	18.1328	7.05502	2.56492	1.42838	634.864	0.00334	-0.000381853	7.01159e-05	0.000946688	0.00241	634.864	-0.00354	0.00233	0.00197	0.000826336	0.0013
635.624	100	81.1986	38.7018	11.1902	3.79862	635.624	-0.00431	0.000381853	7.01159e-05	0.0017	0.00299	635.624	0.00212	0.00173	0.00197	0.00149	-8.29681e-05
636.384	56.6575	100	100	62.109	17.5959	636.384	0.00207	0.00115	0.00241	0.0017	0.00299	636.384	0.00354	0.000527392	0.00015189	0.00215	0.000608433
637.143	13.0066	50.2406	75.1959	100	78.1141	637.143	-0.00431	-0.000381853	7.01159e-05	0.000189338	-0.0011	637.143	0.00212	0.00352	0.000759448	0.00281	0.00337
637.902	2.76847	10.1419	26.1862	56.7094	100	637.902	-0.00431	0.00344	-0.000514184	-0.000568013	0.00124	637.902	0.00636	0.00233	0.00137	0.000826336	0.00268
638.662	1.11521	2.25901	4.70706	13.8668	50.9905	638.662	-0.000484492	0.000381853	7.01159e-05	-0.00133	0.00124	638.662	-0.00495	0.00173	0.00137	0.000826336	0.000608433
639.421	0.65007	0.96852	1.3945	2.7445	10.8529	639.421	-0.00176	-0.00267	0.00182	0.00322	0.00124	639.421	-0.000707029	0.00113	-0.000455669	0.00149	-0.000774369
640.18	0.45415	0.6114	0.72939	1.05995	2.36964	640.18	-0.00176	-0.000381853	0.00241	0.00398	0.00592	640.18	-0.00212	-0.000671226	0.000759448	0.00215	0.00337
640.939	0.36884	0.44265	0.47058	0.60898	1.01145	640.939	0.00207	-0.00115	0.00241	0.0017	0.000654901	640.939	0.00495	0.00292	0.00137	0.000826336	0.000608433
641.698	0.29869	0.35042	0.36886	0.42308	0.60111	641.698	-0.000484492	0.00191	0.000654415	0.000189338	0.000654901	641.698	0.00495	0.00352	0.00319	0.00281	0.00199
642.457	0.23422	0.29875	0.29936	0.34333	0.43313	642.457	-0.00686	-0.000381853	0.00124	0.00246	0.000654901	642.457	0.00778	0.00113	0.00015189	0.00215	-8.29681e-05
643.216	0.1982	0.22549	0.23494	0.27046	0.34555	643.216	-0.000484492	0.00191	0.00182	0.000946688	0.00241	643.216	-0.00495	0.00173	0.000759448	-0.000495801	0.0013
643.975	0.16597	0.19868	0.20555	0.22743	0.28436	643.975	-0.00176	0.00115	-0.0011	0.000189338	0.000654901	643.975	0.00212	0.00412	0.00015189	0.00281	-8.29681e-05
644.734	0.13437	0.16205	0.1626	0.17579	0.23516	644.734	-0.00431	0.00115	7.01159e-05	0.00246	7.0168e-05	644.734	0.00354	0.000527392	0.00258	0.00281	0.00199
645.492	0.11604	0.13915	0.14622	0.15399	0.19557	645.492	-0.00303	0.00267	0.00182	0.00246	0.00182	645.492	-0.00495	0.00292	0.00137	0.00215	0.0013
646.251	0.09393	0.11692	0.11966	0.13218	0.16617	646.251	0.00207	-0.000381853	0.00182	-0.000568013	0.000654901	646.251	-0.000707029	-7.19171e-05	0.00137	0.000826336	0.0013
647.009	0.07876	0.0986	0.10271	0.11267	0.13018	647.009	0.00207	-0.000381853	0.00241	0.000189338	0.000654901	647.009	-0.00212	0.00352	-0.000455669	0.00215	0.00199
647.768	0.07181	0.07963	0.08688	0.09374	0.10798	647.768	-0.00686	0.00115	0.000654415	0.00322	7.0168e-05	647.768	-0.000707029	0.00292	0.00015189	0.00413	0.00199
648.526	0.06738	0.07506	0.07106	0.07653	0.09179	648.526	-0.00176	0.000381853	0.00182	0.000189338	-0.000514565	648.526	-0.00495	0.00113	0.00015189	0.00215	0.0013
649.284	0.06169	0.06721	0.06258	0.06563	0.07679	649.284	-0.00686	-0.00115	0.000654415	0.0017	-0.000514565	649.284	-0.00354	0.00233	0.000759448	0.00149	0.000608433
650.042	0.05601	0.0587	0.06032	0.06563	0.07379	650.042	-0.00431	-0.00115	0.000654415	-0.000568013	-0.0011	650.042	-0.000707029	0.00113	0.00137	-0.000495801	-0.000774369
650.8	0.04716	0.05216	0.05298	0.0553	0.06359	650.8	-0.00176	0.00267	-0.000514184	0.00322	7.0168e-05	650.8	0.00354	0.000527392	-0.000455669	0.000165267	0.00476
651.558	0.04084	0.04562	0.04394	0.04669	0.05459	651.558	0.000790487	0.00267	0.00416	0.00246	-0.000514565	651.558	0.00212	0.00113	0.000759448	0.000826336	0.00199
652.316	0.04021	0.0417	0.04507	0.03981	0.04619	652.316	-0.000484492	-0.00115	7.01159e-05	0.00246	0.00299	652.316	0.000707029	-0.00127	0.00137	-0.000495801	0.0013
653.074	0.03515	0.04301	0.03489	0.04038	0.04079	653.074	-0.00431	0.000381853	0.00241	0.000189338	7.0168e-05	653.074	-0.00212	0.00233	0.00197	0.000826336	-0.000774369
653.832	0.03768	0.03712	0.03828	0.03579	0.03659	653.832	-0.000484492	-0.000381853	7.01159e-05	0.0017	0.000654901	653.832	-0.000707029	-0.00127	0.00137	0.00215	0.00199
654.59	0.03009	0.03058	0.03094	0.03636	0.03719	654.59	-0.00176	-0.00115	0.00182	-0.000568013	-0.0011	654.59	-0.00212	0.000527392	0.00258	0.00215	0.000608433
655.347	0.03136	0.03058	0.03094	0.02718	0.0312	655.347	-0.00303	-0.000381853	-0.000514184	0.00246	-0.00168	655.347	0.000707029	0.00173	-0.000455669	0.000826336	0.0013
656.105	0.0282	0.03189	0.02924	0.03063	0.0324	656.105	-0.00431	-0.00191	0.00182	-0.000568013	-0.000514565	656.105	-0.00212	0.00233	0.00137	0.00281	0.000608433
656.862	0.02567	0.03254	0.02585	0.02661	0.0264	656.862	-0.00431	-0.00191	-0.000514184	0.00246	0.00124	656.862	0.00212	0.00173	0.00015189	0.000826336	0.00268
657.62	0.02062	0.02404	0.02416	0.02489	0.0204	657.62	-0.00176	-0.000381853	0.000654415	-0.000568013	7.0168e-05	657.62	0.00212	0.00233	0.00015189	0.00215	-0.000774369
658.377	0.02251	0.02273	0.0219	0.02317	0.0222	658.377	-0.00431	0.00115	-0.000514184	-0.00133	7.0168e-05	658.377	-0.00495	0.00233	-0.00106	0.000165267	0.000608433
659.134	0.01809	0.02142	0.01851	0.01743	0.0252	659.134	0.00207	0.00115	-0.000514184	0.00322	0.00182	659.134	-0.00212	0.00352	0.000759448	0.000165267	0.00337
659.891	0.0143	0.02077	0.01964	0.01571	0.0198	659.891	0.00207	0.00115	0.00182	0.000189338	-0.00227	659.891	-0.000707029	0.000527392	0.00197	0.00347	0.000608433
660.648	0.01619	0.0188	0.01738	0.01915	0.0144	660.648	0.000790487	-0.00267	0.00182	-0.00133	0.00241	660.648	-0.000707029	0.00352	-0.00106	0.00281	0.000608433
661.405	0.01682	0.01684	0.01568	0.01456	0.0114	661.405	-0.00176	-0.00115	0.00124	-0.00133	7.0168e-05	661.405	-0.00354	0.00233	0.00015189	0.00149	-8.29681e-05
662.162	0.01682	0.01423	0.01568	0.01456	0.0138	662.162	-0.00431	-0.000381853	0.00241	-0.00284	0.000654901	662.162	-0.000707029	0.00173	0.000759448	0.00149	0.00199
662.919	0.0143	0.01292	0.01229	0.01284	0.0144	662.919	-0.00176	-0.00344	-0.000514184	0.0017	7.0168e-05	662.919	-0.00212	-7.19171e-05	0.00258	0.000826336	0.00199
663.676	0.01366	0.01161	0.01229	0.01399	0.0144	663.676	-0.00176	-0.00191	-0.00168	0.00246	0.00241	663.676	0.00495	0.00233	0.000759448	0.00149	0.0013
664.432	0.0105	0.01423	0.01229	0.01227	0.0144	664.432	-0.00431	-0.00191	7.01159e-05	-0.00133	-0.000514565	664.432	-0.00354	0.00352	0.00197	0.00281	0.0013
665.189	0.01114	0.00769	0.01003	0.00997	0.0138	665.189	-0.00558	-0.000381853	0.000654415	-0.000568013	7.0168e-05	665.189	-0.00212	0.00233	-0.000455669	0.000165267	0.00337
665.945	0.00987	0.01161	0.01173	0.01227	0.0132	665.945	0.00334	0.00267	0.00124	-0.00133	0.000654901	665.945	-0.00636	0.00233	0.000759448	0.00347	0.00199
666.702	0.01303	0.00899	0.01003	0.01112	0.0114	666.702	-0.00431	0.00115	-0.00168	0.0017	0.00124	666.702	0.000707029	0.00173	0.00015189	-0.000495801	-8.29681e-05
667.458	0.00924	0.00965	0.01003	0.01169	0.0072	667.458	-0.00303	0.00115	0.000654415	-0.00208	-0.000514565	667.458	-0.00354	0.000527392	0.000759448	0.000826336	0.000608433
668.214	0.00987	0.00638	0.0106	0.00882	0.0102	668.214	-0.00303	-0.00191	-0.000514184	-0.000568013	7.0168e-05	668.214	-0.00636	0.00113	0.00015189	0.00215	-8.29681e-05
668.971	0.00798	0.00834	0.00834	0.00653	0.0096	668.971	-0.00813	-0.00267	0.00241	0.0017	7.0168e-05	668.971	-0.00354	0.000527392	-0.00228	0.00149	-0.000774369
669.727	0.00608	0.00638	0.00834	0.00596	0.0072	669.727	-0.000484492	-0.00344	0.00124	-0.000568013	0.00182	669.727	-0.00212	0.00113	0.00319	0.00215	-8.29681e-05
670.483	0.00734	0.00703	0.0072	0.00653	0.0048	670.483	-0.00431	0.00115	-0.0011	-0.000568013	0.00182	670.483	0.000707029	0.00292	-0.00167	0.000826336	-0.000774369
671.239	0.00671	0.00703	0.0072	0.00768	0.0042	671.239	-0.00176	0.00191	7.01159e-05	0.000946688	0.00241	671.239	0.00495	0.00292	0.00015189	0.00215	-0.00147
671.994	0.00671	0.00769	0.00777	0.0094	0.0036	671.994	-0.00431	0.000381853	7.01159e-05	-0.00208	0.00182	671.994	0.000707029	0.00292	0.00015189	0.000826336	0.000608433
672.75	0.00545	0.00703	0.00664	0.00825	0.0066	672.75	-0.00176	-0.000381853	0.000654415	-0.000568013	7.0168e-05	672.75	0.00212	-7.19171e-05	0.00015189	0.000826336	-0.000774369
673.506	0.00734	0.00769	0.00494	0.00596	0.0048	673.506	0.000790487	-0.000381853	7.01159e-05	-0.000568013	7.0168e-05	673.506	-0.00212	0.00173	0.00015189	0.000165267	0.00268
674.262	0.00545	0.00703	0.00551	0.00596	0.0042	674.262	-0.00303	0.00267	0.000654415	-0.00133	0.000654901	674.262	-0.00354	0.00113	0.00015189	0.000826336	0.00199
675.017	0.00861	0.00376	0.0072	0.00423	0.0066	675.017	-0.00176	-0.00115	-0.000514184	-0.00133	7.0168e-05	675.017	-0.000707029	0.00173	-0.000455669	0.000826336	0.00199
675.773	0.00608	0.00572	0.0072	0.00481	0.0054	675.773	-0.00176	0.000381853	0.00124	0.0017	0.00358	675.773	-0.00212	-0.00127	0.00137	0.00215	-8.29681e-05
676.528	0.00671	0.00311	0.00607	0.00538	0.003	676.528	0.000790487	0.00115	0.00124	0.000189338	-0.000514565	676.528	-0.00212	0.00113	-0.00167	0.000165267	0.00199
677.283	0.00482	0.00311	0.00438	0.00538	0.0042	677.283	0.000790487	0.00191	-0.0011	-0.000568013	-0.000514565	677.283	0.000707029	0.000527392	-0.00106	0.000165267	0.00199
678.039	0.00608	0.00311	0.00438	0.00194	0.0048	678.039	-0.000484492	-0.00115	0.00241	0.000189338	-0.00168	678.039	-0.00212	-7.19171e-05	-0.00167	0.000165267	0.00199
678.794	0.00166	0.0018	0.00438	0.00137	0.0024	678.794	0.00334	-0.000381853	0.00299	0.0017	0.00124	678.794	-0.00354	-0.00127	0.000759448	0.00281	-0.00216
679.549	0.00545	0.00245	0.00381	0.00423	0.0018	679.549	-0.000484492	0.000381853	0.000654415	-0.000568013	-0.0011	679.549	0.00212	0.00173	0.000759448	0.000165267	-0.00147
680.304	0.00418	0.00572	0.00212	0.00194	0.0048	680.304	0.000790487	0.00267	0.00124	0.000189338	7.0168e-05	680.304	-0.000707029	-7.19171e-05	0.00137	0.00149	-8.29681e-05
681.059	0.00482	0.00311	0.000988909	0.00309	0.0012	681.059	0.00334	-0.000381853	7.01159e-05	-0.00133	0.00241	681.059	0.000707029	0.00292	-0.00289	0.000826336	-8.29681e-05
681.813	0.00482	0.00442	0.00494	0.00309	0.003	681.813	-0.00813	-0.00344	0.00124	-0.000568013	0.00124	681.813	-0.00495	0.00173	-0.000455669	0.000165267	0.0013
682.568	0.00545	0.00114	0.00438	0.00309	0.0018	682.568	-0.00176	-0.000381853	0.000654415	0.000946688	7.0168e-05	682.568	0.000707029	0.00113	0.00015189	0.00215	-0.00147
683.323	0.00608	0.00245	0.00438	0.00309	0.0024	683.323	-0.000484492	0.000381853	7.01159e-05	-0.000568013	0.00124	683.323	0.000707029	-0.00127	-0.00106	0.00281	0.000608433
684.077	0.00608	0.00376	0.00155	0.00366	0.003	684.077	-0.00176	-0.0042	0.00241	0.000946688	0.000654901	684.077	0.00354	-7.19171e-05	0.00197	0.000165267	0.000608433
684.832	0.00292	0.00311	0.00268	0.00481	0.0018	684.832	-0.00558	-0.00115	-0.000514184	-0.00284	0.000654901	684.832	-0.00212	-0.00127	-0.000455669	0.000165267	0.00199
685.586	0.000391828	0.00507	0.00268	0.00366	0.003	685.586	-0.00303	-0.00191	7.01159e-05	0.000946688	7.0168e-05	685.586	-0.000707029	0.00233	-0.00106	0.00215	0.00268
686.341	0.00418	0.00311	0.00325	0.00366	0.0012	686.341	-0.00176	-0.00496	0.00124	-0.000568013	0.00182	686.341	0.000707029	-7.19171e-05	-0.000455669	-0.000495801	-0.000774369
687.095	0.00418	0.0018	0.00438	0.00309	0.0018	687.095	-0.000484492	-0.000381853	0.000654415	0.000189338	0.000654901	687.095	-0.000707029	0.00352	-0.00106	-0.00116	0.000608433
687.849	0.00229	0.00114	0.00325	0.00194	0.003	687.849	-0.00431	0.000381853	0.00241	0.00246	0.00124	687.849	-0.000707029	0.000527392	-0.00228	-0.000495801	-8.29681e-05
688.603	0.00166	0.00311	0.00325	0.000218028	-0.0018	688.603	0.00207	0.00191	0.00416	-0.000568013	0.000654901	688.603	-0.00495	-0.000671226	-0.000455669	0.00149	-0.000774369
689.357	-0.000872134	0.000490556	0.00325	0.000791787	0.0012	689.357	-0.00176	-0.00115	-0.0011	0.000946688	0.00182	689.357	0.00212	0.000527392	-0.00106	0.00347	0.00407
690.111	0.00482	-0.000163519	0.00212	0.00194	0.0024	690.111	-0.00176	-0.000381853	0.000654415	0.000946688	-0.000514565	690.111	-0.00636	-0.000671226	-0.00228	0.00149	0.00199
690.865	0.00482	0.0018	0.00212	0.000791787	0.0036	690.865	0.000790487	-0.00115	0.00124	-0.00133	7.0168e-05	690.865	-0.00636	0.00233	0.000759448	0.000165267	-0.00285
691.619	0.00418	0.000490556	0.00155	0.00251	-0.000599909	691.619	0.00207	0.00115	0.00241	0.000189338	7.0168e-05	691.619	-0.00495	-0.00127	-0.00289	0.00281	0.0013
692.373	0.00355	0.00245	0.00325	-0.00035573	0.0012	692.373	-0.000484492	0.00115	7.01159e-05	0.000946688	-0.000514565	692.373	-0.00495	0.000527392	0.000759448	0.00149	-8.29681e-05
693.126	0.00482	0.00245	0.00268	0.00137	0.000599909	693.126	-0.00558	0.00115	0.00124	-0.000568013	-0.0011	693.126	-0.000707029	0.00173	0.000759448	0.000165267	-0.000774369
693.88	0.00229	-0.000163519	0.000988909	-0.00035573	0.0012	693.88	-0.00303	-0.00115	-0.000514184	0.000946688	-0.000514565	693.88	-0.000707029	0.00233	0.000759448	0.00281	0.00407
694.633	0.00166	-0.00278	0.00268	0.000218028	0.000599909	694.633	-0.000484492	-0.000381853	-0.000514184	-0.000568013	0.00124	694.633	-0.00212	-7.19171e-05	-0.000455669	-0.000495801	0.000608433
695.387	0.00355	0.000490556	0.000423818	0.00194	-0.000599909	695.387	-0.00431	-0.000381853	0.00124	0.000189338	0.000654901	695.387	0.000707029	0.00233	-0.00167	0.00281	-0.00147
696.14	0.00229	0.00114	-0.00127	-0.000929489	0.0018	696.14	-0.00176	-0.00115	-0.000514184	0.000189338	0.00124	696.14	-0.00354	0.00233	0.00137	0.000826336	-8.29681e-05
696.893	0.00292	-0.000163519	0.00155	0.00137	-0.0036	696.893	-0.00176	-0.00344	0.000654415	0.00246	-0.000514565	696.893	0.00354	-7.19171e-05	0.0038	-0.00116	-0.000774369
697.646	-0.000872134	0.00376	0.00268	0.000218028	0.0024	697.646	-0.00431	-0.00344	0.00124	0.000946688	7.0168e-05	697.646	-0.000707029	0.00113	0.00197	-0.00116	0.000608433
698.4	0.00102	0.000490556	0.000988909	0.000791787	0.0012	698.4	-0.00303	-0.000381853	-0.000514184	0.000946688	-0.00227	698.4	-0.00354	0.000527392	-0.000455669	0.000826336	0.000608433
699.153	0.00166	-0.00213	0.00268	-0.000929489	0.003	699.153	-0.000484492	0.00115	0.00241	0.0017	7.0168e-05	699.153	-0.00212	-0.000671226	0.00015189	0.000165267	-0.00147
699.905	0.00355	0.0018	0.000423818	0.000218028	-0.000599909	699.905	-0.00176	0.000381853	0.00124	0.00246	0.00358	699.905	-0.00495	-0.00187	0.00197	0.000826336	0.000608433
700.658	0.000391828	-0.00213	0.00212	0.00251	0.0012	700.658	-0.00303	0.00267	7.01159e-05	0.000189338	-0.00168	700.658	-0.000707029	-0.00127	-0.000455669	0.00215	0.0013
701.411	0.00292	0.00311	0.000423818	0.00251	0.0024	701.411	-0.000484492	0.000381853	-0.000514184	0.0017	-0.000514565	701.411	-0.00778	-7.19171e-05	-0.000455669	0.00215	0.000608433
702.164	0.00102	0.0018	0.00212	0.000218028	-0.0012	702.164	-0.000484492	-0.00191	0.000654415	-0.00133	-0.0011	702.164	-0.00636	0.00233	-0.000455669	0.00149	-8.29681e-05
702.916	0.00355	-0.00147	0.00155	0.000791787	0.000599909	702.916	-0.00176	-0.00115	-0.000514184	0.000946688	-0.000514565	702.916	-0.00495	0.00113	-0.000455669	-0.000495801	0.00337
703.669	0.00102	0.0018	-0.000141273	0.00251	-0.0012	703.669	-0.000484492	-0.000381853	-0.000514184	0.000946688	0.00124	703.669	-0.000707029	-7.19171e-05	-0.000455669	0.000165267	-0.00216
704.421	0.00166	-0.000163519	0.000988909	0.00194	0.0012	704.421	0.000790487	0.000381853	-0.000514184	-0.00133	0.000654901	704.421	-0.000707029	-0.00127	-0.000455669	-0.00314	-8.29681e-05
705.174	0.00229	-0.000817593	0.00268	0.00194	0.0012	705.174	-0.00303	0.00191	0.00124	-0.00133	-0.000514565	705.174	-0.00354	0.00233	0.00197	0.00149	-8.29681e-05
705.926	0.00166	0.000490556	0.000423818	0.00194	0.0012	705.926	-0.00176	-0.00191	-0.00168	0.0017	0.000654901	705.926	-0.000707029	0.00173	0.00197	-0.000495801	-0.00147
706.678	-0.0015	0.00311	-0.000141273	0.00309	0	706.678	-0.00176	-0.000381853	-0.0011	-0.00133	-0.000514565	706.678	-0.00354	0.00113	0.00197	0.00215	-0.000774369
707.43	0.00229	0.000490556	-0.000706363	0.000218028	0.000599909	707.43	-0.00431	-0.00344	0.00124	0.000946688	-0.000514565	707.43	0.00212	0.000527392	-0.00106	0.000165267	0.0013
708.182	0.00229	0.00245	0.00212	0.000791787	0.000599909	708.182	-0.00176	0.000381853	7.01159e-05	-0.00133	0.00124	708.182	-0.000707029	0.00113	-0.000455669	-0.000495801	0.000608433
708.934	0.00102	-0.000163519	0.00155	0.00137	0.000599909	708.934	-0.00558	-0.000381853	0.000654415	-0.000568013	-0.0011	708.934	-0.00636	0.000527392	0.000759448	-0.00182	-0.00216
709.686	0.00166	0.00311	0.00212	0.000218028	0.0018	709.686	0.000790487	-0.000381853	0.00182	0.000189338	0.00182	709.686	-0.00212	0.000527392	-0.000455669	-0.000495801	0.00199
710.438	0.00418	-0.000817593	0.000423818	0.000218028	-0.0012	710.438	0.000790487	0.00115	7.01159e-05	-0.00133	7.0168e-05	710.438	-0.00778	0.00173	0.000759448	-0.000495801	-8.29681e-05
711.19	0.00229	-0.00147	-0.000141273	0.00251	0	711.19	-0.00431	0.00115	-0.000514184	-0.00208	-0.0011	711.19	-0.00354	-0.000671226	0.000759448	-0.000495801	-8.29681e-05
711.941	0.00355	-0.000817593	0.00155	0.00137	0.0024	711.941	-0.00686	-0.000381853	-0.0011	0.000189338	7.0168e-05	711.941	0.00212	-7.19171e-05	-0.00167	0.00149	0.00268
712.693	0.00102	0.00376	-0.000706363	-0.00035573	0.0012	712.693	-0.00303	0.00191	0.000654415	-0.00208	-0.0011	712.693	-0.000707029	0.00233	-0.00106	-0.00248	-0.00285
713.444	0.000391828	-0.000817593	0.00155	0.000218028	-0.000599909	713.444	-0.000484492	-0.00115	-0.000514184	0.000946688	0.000654901	713.444	0.000707029	0.00113	-0.00106	0.000165267	0.00407
714.196	0.00102	-0.000163519	-0.000706363	-0.00035573	0.0012	714.196	-0.00303	-0.00191	7.01159e-05	0.000946688	0.00241	714.196	-0.00212	0.00292	-0.00167	0.000165267	-0.00147
714.947	0.000391828	-0.000817593	0.000423818	0.00251	0.0012	714.947	-0.000484492	0.000381853	0.000654415	0.0017	-0.0011	714.947	-0.00354	0.00352	-0.00167	0.000826336	-0.00147
715.698	0.00292	-0.00343	0.00212	0.000218028	-0.0012	715.698	-0.000484492	-0.00267	-0.00168	-0.00208	0.000654901	715.698	-0.00354	-7.19171e-05	-0.00106	0.000165267	0.0013
716.449	0.00292	-0.000817593	0.000423818	0.00137	-0.0024	716.449	-0.000484492	-0.000381853	0.000654415	-0.00208	7.0168e-05	716.449	-0.00495	0.00173	-0.00167	0.00149	-8.29681e-05
717.2	0.00166	-0.000817593	0.000988909	0.000218028	0.003	717.2	-0.00303	-0.00191	0.00124	-0.000568013	0.00299	717.2	0.00354	-0.00127	0.00197	0.000826336	0.000608433
717.951	0.00229	0.0018	0.000988909	-0.00035573	-0.003	717.951	-0.000484492	0.000381853	0.000654415	0.000189338	-0.0011	717.951	-0.00212	0.00173	0.00015189	0.000165267	-0.000774369
718.702	0.00292	-0.000817593	-0.000706363	-0.000929489	0	718.702	-0.00558	-0.00496	0.00124	0.000946688	0.00124	718.702	-0.00354	0.000527392	-0.00228	0.000165267	0.00199
719.453	-0.00214	-0.00147	-0.000706363	0.00194	0.0024	719.453	0.00207	-0.00191	0.00358	-0.00208	0.000654901	719.453	0.00354	0.000527392	-0.00106	0.00281	-0.00216
720.204	0.00166	-0.000163519	0.00212	0.000218028	0.000599909	720.204	-0.00176	-0.00115	7.01159e-05	-0.00284	0.00124	720.204	-0.000707029	0.000527392	-0.000455669	0.000826336	-0.00147
720.955	0.00166	-0.000163519	0.00212	-0.00035573	-0.0012	720.955	-0.00176	-0.00191	-0.000514184	0.0017	7.0168e-05	720.955	-0.000707029	0.00233	-0.00106	0.000826336	-8.29681e-05
721.705	0.00229	0.00245	0.000988909	0.000791787	-0.000599909	721.705	-0.00558	-0.000381853	7.01159e-05	-0.00133	7.0168e-05	721.705	-0.00778	0.00233	0.00137	0.00149	0.000608433
722.456	0.00229	-0.000163519	-0.000141273	0.00137	-0.0018	722.456	0.000790487	-0.00344	7.01159e-05	0.000946688	0.000654901	722.456	0.000707029	-0.000671226	-0.00106	-0.00116	0.00268
723.206	0.00229	-0.000817593	0.00155	-0.00208	-0.0018	723.206	-0.00431	0.00115	0.000654415	0.000946688	0.000654901	723.206	-0.000707029	0.000527392	-0.00167	0.000826336	-0.00147
723.956	0.00229	-0.000163519	0.00155	-0.00035573	0.0018	723.956	-0.00303	-0.00115	0.00124	-0.00133	0.00124	723.956	-0.000707029	0.00173	-0.00106	0.000165267	0.000608433
724.707	0.00229	0.000490556	-0.000706363	-0.000929489	0	724.707	0.00207	-0.00267	7.01159e-05	-0.00133	-0.000514565	724.707	-0.00495	0.00292	0.00015189	-0.00248	-8.29681e-05
725.457	0.00418	-0.000817593	-0.000141273	-0.00035573	0.0012	725.457	-0.00303	0.000381853	0.00241	0.000189338	0.00124	725.457	-0.000707029	0.00113	0.00015189	0.000826336	0.0013
726.207	0.00292	0.000490556	-0.000141273	0.000218028	0.0018	726.207	-0.00431	0.00115	0.00182	-0.000568013	0.00124	726.207	-0.00495	-7.19171e-05	-0.00228	-0.00182	0.000608433
726.957	0.00102	0.000490556	0.000988909	-0.00035573	0.0012	726.957	-0.000484492	0.000381853	7.01159e-05	-0.00133	0.00124	726.957	-0.00212	-7.19171e-05	-0.00106	0.000826336	-0.000774369
727.707	0.000391828	-0.000817593	0.000988909	0.000791787	-0.0012	727.707	-0.00558	-0.00344	-0.00168	-0.00208	7.0168e-05	727.707	-0.000707029	0.000527392	0.00258	-0.00116	-0.00147
728.457	-0.000240153	0.0018	-0.000706363	0.00194	-0.0012	728.457	0.00334	-0.000381853	7.01159e-05	0.000189338	-0.00285	728.457	-0.00495	-0.000671226	-0.000455669	0.000165267	0.00268
729.207	-0.000872134	-0.000163519	0.000423818	0.000218028	-0.0018	729.207	-0.00941	0.000381853	0.000654415	0.0017	0.00182	729.207	-0.00212	0.000527392	0.00137	-0.000495801	0.00337
729.956	-0.000872134	0.00114	0.000423818	0.000791787	0.0012	729.956	0.000790487	-0.000381853	0.000654415	0.0017	-0.0011	729.956	0.000707029	0.00233	-0.00106	0.000826336	-8.29681e-05
730.706	-0.000872134	-0.000817593	0.000988909	0.000218028	-0.0024	730.706	-0.00303	-0.00267	7.01159e-05	0.000946688	7.0168e-05	730.706	-0.00495	-7.19171e-05	0.000759448	-0.00116	-0.000774369
731.455	-0.000872134	-0.000163519	0.000423818	-0.00035573	0.0012	731.455	-0.00303	-0.00191	0.000654415	-0.00208	-0.0011	731.455	0.000707029	0.00352	0.00015189	0.00215	0.0013
732.205	0.00418	0.000490556	-0.000706363	-0.0015	-0.0012	732.205	-0.00303	-0.00344	0.00241	-0.0036	0.00124	732.205	-0.00212	0.00173	0.00015189	0.000826336	0.0013
732.954	0.00102	0.00114	0.000423818	0.000218028	-0.0018	732.954	0.000790487	-0.00191	-0.00285	-0.00511	0.000654901	732.954	-0.00354	-0.000671226	0.00197	0.000826336	0.000608433
733.704	0.000391828	-0.00278	0.000423818	-0.0015	0.0012	733.704	-0.00558	-0.00267	-0.0011	-0.00284	0.00124	733.704	-0.00354	-0.00187	-0.00167	-0.00116	-0.00216
734.453	-0.000240153	0.000490556	-0.0024	0.00137	-0.0024	734.453	-0.00431	-0.00191	7.01159e-05	0.000189338	0.000654901	734.453	-0.000707029	0.00113	-0.00106	0.000165267	0.00199
735.202	-0.000872134	-0.000817593	-0.000706363	0.000218028	-0.0024	735.202	-0.00431	0.000381853	0.00124	-0.0036	0.000654901	735.202	-0.00354	-0.00247	0.00015189	0.000165267	-0.000774369
735.951	0.00102	-0.000817593	0.00155	-0.000929489	0	735.951	0.000790487	0.00191	7.01159e-05	-0.00208	0.00124	735.951	0.00354	-7.19171e-05	-0.0041	-0.00182	-0.000774369
736.7	0.00166	-0.000163519	0.000423818	0.000218028	-0.0012	736.7	-0.000484492	0.000381853	0.00124	-0.00133	-0.0011	736.7	-0.00212	-0.000671226	-0.00167	0.000826336	-0.000774369
737.449	0.00102	-0.000163519	0.000988909	-0.000929489	-0.0012	737.449	-0.00558	-0.00115	-0.000514184	0.0017	0.000654901	737.449	-0.00354	-0.00247	0.000759448	-0.00248	0.000608433
738.198	-0.000240153	0.00245	0.00155	0.000791787	-0.000599909	738.198	-0.000484492	0.00191	0.000654415	0.000946688	0.000654901	738.198	-0.00212	0.00173	-0.00167	-0.00182	0.00199
738.946	-0.000240153	0.00245	0.00212	0.000791787	-0.003	738.946	0.00462	-0.00344	-0.0011	0.000946688	-0.00344	738.946	0.00212	-7.19171e-05	0.000759448	0.000165267	-8.29681e-05
739.695	0.000391828	0.000490556	0.00155	0.00137	-0.0018	739.695	0.00462	-0.00115	7.01159e-05	-0.000568013	0.00241	739.695	-0.00354	0.000527392	-0.000455669	0.00149	-8.29681e-05
740.444	0.000391828	0.00114	-0.00127	-0.00035573	0.000599909	740.444	-0.00176	0.00191	-0.0011	0.000946688	0.00124	740.444	-0.00636	0.00113	0.00137	-0.00182	0.000608433
741.192	0.00229	-0.00147	-0.000706363	0.000218028	-0.0012	741.192	-0.000484492	-0.00115	7.01159e-05	-0.000568013	0.00124	741.192	-0.00919	0.00173	0.000759448	0.000165267	0.0013
741.941	0.000391828	-0.000817593	-0.000706363	0.00137	-0.000599909	741.941	-0.00176	-0.00344	0.000654415	0.000946688	-0.000514565	741.941	-0.00354	-0.000671226	0.00015189	-0.00116	0.00199
742.689	-0.0015	-0.00147	0.000423818	-0.00265	-0.000599909	742.689	-0.000484492	-0.00267	-0.00168	-0.000568013	-0.0011	742.689	-0.00212	0.00113	-0.000455669	0.00281	-8.29681e-05
743.437	0.00166	-0.000163519	-0.00127	0.000218028	-0.0018	743.437	-0.00176	-0.00191	7.01159e-05	0.000946688	0.00182	743.437	-0.00212	0.00173	0.000759448	-0.00314	0.0013
744.185	0.000391828	-0.000817593	0.000423818	-0.0015	-0.0018	744.185	0.00207	0.000381853	0.00182	0.00246	0.00124	744.185	0.000707029	0.00173	0.000759448	0.000826336	0.0013
744.933	0.00166	-0.000163519	0.000423818	-0.000929489	0.0024	744.933	-0.00303	-0.00115	0.00182	-0.00208	-0.000514565	744.933	-0.00354	0.000527392	-0.00228	0.000826336	-8.29681e-05
745.681	0.00102	-0.000817593	0.00155	-0.00035573	-0.0018	745.681	-0.00303	0.000381853	0.00124	0.00322	0.000654901	745.681	0.000707029	0.00113	0.00137	-0.00248	-0.000774369
746.429	0.000391828	-0.000163519	0.000423818	0.000791787	0.000599909	746.429	-0.000484492	-0.000381853	0.00182	0.000189338	0.00241	746.429	-0.00495	0.00173	0.00015189	-0.00248	-0.00147
747.177	0.000391828	0.000490556	0.00155	-0.0015	-0.0018	747.177	-0.000484492	0.00191	0.000654415	0.000946688	7.0168e-05	747.177	0.00495	0.00173	-0.000455669	0.000165267	-0.00147
747.925	0.00166	0.00114	0.00268	-0.00208	0	747.925	-0.00176	-0.00267	0.00124	0.000946688	0.00124	747.925	-0.00212	-0.000671226	-0.000455669	0.000165267	-0.00492
748.673	0.00102	-0.00213	0.00268	-0.00035573	-0.000599909	748.673	-0.00558	0.00191	0.00124	0.00322	0.00241	748.673	-0.000707029	-0.000671226	-0.00228	0.00149	-8.29681e-05
749.42	0.00102	-0.00278	0.00212	-0.000929489	0	749.42	0.00462	-0.000381853	0.00299	0.000189338	0.00241	749.42	0.000707029	0.00113	0.000759448	0.000165267	-0.00216
750.168	0.000391828	-0.000163519	-0.000141273	-0.00208	-0.0012	750.168	0.00207	0.0042	0.00358	0.00625	0.00182	750.168	-0.000707029	-0.000671226	0.00015189	0.00149	-8.29681e-05
750.915	-0.00214	0.000490556	-0.000706363	-0.0015	0.0012	750.915	0.00207	0.00115	0.00533	0.00549	0.00416	750.915	0.00212	0.000527392	-0.00167	-0.00248	0.00337
751.663	0.00166	-0.00343	0.000423818	-0.00035573	-0.000599909	751.663	0.00334	0.00573	0.00358	0.00246	0.00533	751.663	-0.00212	0.00173	0.00015189	0.000826336	-0.000774369
752.41	0.00166	-0.00278	-0.000706363	-0.0015	-0.0012	752.41	0.00334	0.0042	0.00416	0.00549	0.00533	752.41	-0.00354	0.00173	0.00197	0.000165267	0.00199
753.157	0.00166	-0.00147	0.00212	-0.000929489	-0.000599909	753.157	0.00717	0.00115	0.00299	0.00473	0.00241	753.157	-0.000707029	0.000527392	0.00197	-0.000495801	0.00199
753.904	0.000391828	-0.00213	-0.000706363	-0.00035573	0	753.904	0.000790487	0.00267	0.0065	0.0017	0.00416	753.904	-0.00495	0.00113	-0.00228	0.00149	-8.29681e-05
754.651	0.00166	0.000490556	0.00212	-0.000929489	0.000599909	754.651	0.00589	0.0042	0.00591	0.00246	0.00592	754.651	-0.00778	0.00113	0.00197	0.000165267	-0.000774369
755.398	-0.000240153	0.00114	0.000423818	0.000791787	-0.0012	755.398	0.00334	0.00344	0.00358	0.00549	0.00475	755.398	0.00212	0.000527392	-0.00289	0.000826336	0.000608433
756.145	0.00102	-0.00213	-0.0024	-0.00035573	-0.0012	756.145	-0.000484492	0.00496	0.00591	0.00701	0.00592	756.145	-0.00212	-7.19171e-05	-0.00167	0.000165267	-0.00216
756.892	0.00229	-0.000163519	0.000423818	-0.00035573	-0.000599909	756.892	0.00717	0.00267	0.00474	0.00322	0.0065	756.892	0.00354	-0.00187	-0.00289	0.00149	0.00199
757.639	-0.000872134	-0.000163519	0.000988909	0.000218028	0.000599909	757.639	-0.000484492	0.00267	0.00533	0.00473	0.00826	757.639	0.000707029	0.000527392	-0.00106	-0.00116	-0.000774369
758.385	0.000391828	-0.000817593	0.000423818	-0.000929489	-0.000599909	758.385	0.00334	0.00191	0.00299	0.00473	0.00416	758.385	-0.00636	0.00233	-0.000455669	0.000165267	-8.29681e-05
759.132	-0.000872134	0.00245	-0.000706363	0.000218028	-0.0018	759.132	-0.000484492	0.00267	0.00299	0.00473	0.00475	759.132	-0.00354	-0.000671226	-0.00106	0.000165267	0.0013
759.878	0.00102	-0.00213	0.00155	-0.00035573	-0.0012	759.878	-0.00176	0.00496	0.00533	0.00246	0.00533	759.878	0.00212	0.00113	-0.000455669	0.00281	-8.29681e-05
760.625	-0.000872134	-0.000817593	0.000988909	-0.0015	-0.0012	760.625	-0.00176	0.00115	0.00299	0.00625	0.00299	760.625	-0.00354	0.000527392	-0.00289	0.000165267	-0.00216
761.371	-0.000240153	0.00114	0.000988909	-0.0015	0.000599909	761.371	-0.00176	0.00115	0.00533	0.0017	0.00358	761.371	-0.000707029	0.00113	0.00015189	0.000165267	-0.00285
762.117	-0.000240153	-0.00213	0.000423818	0.00194	-0.000599909	762.117	0.000790487	0.00267	0.000654415	0.00398	0.00592	762.117	-0.000707029	0.00113	-0.000455669	0.00215	0.000608433
762.863	0.00102	0.000490556	0.00212	-0.00035573	0.0018	762.863	0.000790487	0.00191	0.00241	0.000946688	0.00533	762.863	-0.00495	0.00113	-0.00106	0.00149	-0.00285
763.609	0.00166	-0.00474	-0.00127	0.000218028	-0.0018	763.609	-0.00176	-0.000381853	0.000654415	0.000946688	0.00299	763.609	-0.00495	0.00292	-0.000455669	0.000165267	-0.00354
764.355	-0.00277	-0.000817593	0.00155	0.000218028	-0.0024	764.355	0.000790487	-0.00115	0.00124	0.0017	0.00182	764.355	-0.000707029	0.000527392	-0.000455669	0.000826336	0.00199
765.101	0.00102	-0.000163519	-0.000141273	-0.00035573	-0.0012	765.101	-0.000484492	-0.00191	-0.00168	0.0017	0.00182	765.101	0.00495	0.00113	0.00258	0.00215	0.0013
765.847	0.00229	-0.00147	-0.000141273	-0.00035573	0.0012	765.847	-0.00176	-0.00267	-0.0011	0.00246	0.00416	765.847	-0.00636	-0.000671226	0.00015189	0.000165267	-8.29681e-05
766.593	-0.000240153	-0.000817593	-0.000141273	-0.0015	-0.000599909	766.593	0.000790487	-0.00191	0.00124	-0.00435	0.00241	766.593	-0.00778	0.000527392	-0.00167	0.00149	-0.00285
767.338	0.00355	-0.000817593	0.000423818	-0.00035573	-0.0012	767.338	0.000790487	0.000381853	0.00241	0.000946688	7.0168e-05	767.338	0.00212	-0.000671226	0.00197	0.00347	0.000608433
768.084	0.00292	-0.000817593	0.000988909	0.000791787	0.000599909	768.084	-0.000484492	0.00191	-0.0011	0.000946688	-0.000514565	768.084	0.000707029	-0.00127	-0.000455669	0.000165267	-0.000774369
768.829	0.000391828	-0.00147	-0.00184	-0.00035573	-0.000599909	768.829	-0.000484492	-0.00267	7.01159e-05	0.000946688	0.00124	768.829	-0.00354	0.00113	-0.00106	0.000165267	-8.29681e-05
769.575	0.00229	-0.000163519	-0.000141273	-0.00322	-0.0012	769.575	-0.00303	0.000381853	-0.000514184	0.000189338	7.0168e-05	769.575	0.000707029	0.00113	-0.000455669	0.000165267	-0.00216
770.32	-0.000872134	0.00114	-0.000141273	0.000218028	-0.0036	770.32	-0.00176	0.00191	7.01159e-05	-0.000568013	-0.0011	770.32	0.000707029	-0.000671226	-0.00349	0.000165267	-0.00147
771.065	0.00102	-0.000817593	-0.000141273	-0.00208	-0.000599909	771.065	-0.00431	-0.00115	0.000654415	0.0017	0.00124	771.065	-0.00778	0.00113	-0.00228	0.000826336	0.000608433
771.811	-0.000240153	-0.00278	0.000988909	0.000218028	-0.0018	771.811	0.000790487	-0.00191	0.000654415	-0.000568013	-0.0011	771.811	-0.00354	-7.19171e-05	-0.000455669	0.000826336	-0.000774369
772.556	0.00166	0.00114	0.000988909	0.000791787	-0.000599909	772.556	-0.00558	-0.000381853	-0.0011	0.000946688	-0.00168	772.556	-0.00495	-0.000671226	0.00015189	-0.00182	-8.29681e-05
773.301	0.000391828	-0.00213	0.000988909	0.000791787	-0.0048	773.301	0.00462	-0.0042	-0.0011	-0.00133	-0.00168	773.301	-0.00495	0.00233	-0.00106	0.00149	-8.29681e-05
774.046	0.000391828	-0.000817593	0.000423818	-0.0015	0	774.046	-0.00303	-0.00115	0.000654415	-0.00133	0.00416	774.046	0.00354	-0.00247	-0.00167	-0.00116	-0.00147
774.79	-0.000872134	-0.000817593	-0.000141273	0.000791787	-0.0012	774.79	-0.00431	-0.000381853	-0.000514184	-0.00133	0.000654901	774.79	0.00212	-7.19171e-05	0.000759448	-0.00116	-0.00147
775.535	-0.000240153	-0.00213	0.00155	-0.000929489	0	775.535	0.000790487	-0.00267	-0.000514184	-0.00208	-0.000514565	775.535	-0.00778	-7.19171e-05	-0.00106	0.000165267	-0.00285
776.28	0.00229	-0.00147	-0.00184	0.000791787	-0.0012	776.28	-0.00558	-0.00344	-0.000514184	0.000189338	7.0168e-05	776.28	0.00212	0.00292	-0.00167	0.000826336	-0.00285
777.025	0.00102	-0.00147	-0.000706363	-0.0015	-0.000599909	777.025	-0.00176	-0.00191	7.01159e-05	-0.00133	-0.000514565	777.025	-0.00354	-0.00247	-0.00167	-0.00182	-8.29681e-05
777.769	-0.000240153	0.0018	0.000423818	-0.0015	-0.0024	777.769	-0.00176	0.000381853	7.01159e-05	0.0017	-0.000514565	777.769	0.000707029	0.000527392	-0.00106	0.000165267	-0.00147
778.513	0.00229	0.000490556	-0.00127	0.00137	-0.0012	778.513	-0.000484492	-0.00267	0.000654415	-0.00208	-0.00227	778.513	-0.00354	0.000527392	-0.00228	-0.000495801	-0.00216
779.258	-0.000240153	-0.00474	0.00155	-0.000929489	-0.0012	779.258	-0.000484492	-0.000381853	0.00241	-0.00133	-0.00168	779.258	-0.00778	-0.000671226	-0.00289	0.00149	0.00199
780.002	-0.000240153	-0.00213	-0.000706363	0.000218028	-0.0024	780.002	-0.00431	-0.00267	7.01159e-05	0.000189338	-0.0011	780.002	-0.00212	-0.000671226	-0.000455669	-0.000495801	-8.29681e-05
780.746	-0.000872134	-0.00278	-0.00127	0.000218028	-0.003	780.746	-0.00303	0.000381853	-0.0011	-0.00133	-0.000514565	780.746	-0.00212	0.000527392	-0.00228	0.00149	0.0013
781.49	-0.000872134	-0.00213	-0.000706363	-0.000929489	0.000599909	781.49	-0.000484492	-0.00344	0.000654415	0.000189338	7.0168e-05	781.49	-0.000707029	-0.00127	-0.0041	-0.00116	-0.00147
782.234	-0.000240153	-0.000817593	0.00212	0.000218028	-0.0012	782.234	-0.000484492	-0.000381853	-0.0011	-0.000568013	-0.00168	782.234	-0.00212	0.000527392	-0.00228	-0.00182	-0.00147
782.978	-0.000872134	-0.00278	-0.000141273	0.000218028	0	782.978	-0.00176	-0.0042	-0.00285	-0.00208	0.000654901	782.978	-0.000707029	-0.00127	-0.00228	-0.00116	-8.29681e-05
783.722	-0.0015	0.000490556	-0.000141273	-0.00035573	-0.0018	783.722	0.000790487	-0.000381853	-0.000514184	0.0017	0.000654901	783.722	-0.00495	-7.19171e-05	0.000759448	0.000165267	-0.00285
784.466	0.00102	-0.000163519	-0.000706363	0.000218028	-0.0018	784.466	-0.00176	0.00191	-0.00227	0.000189338	7.0168e-05	784.466	-0.00354	-0.000671226	0.00015189	0.000826336	-8.29681e-05
785.21	0.000391828	0.00245	-0.00184	-0.0015	-0.0018	785.21	-0.00176	0.000381853	0.000654415	-0.00133	-0.0011	785.21	0.000707029	-7.19171e-05	-0.00167	-0.00182	-0.00285
785.953	-0.000872134	-0.00343	-0.000141273	-0.00035573	-0.0024	785.953	-0.00303	-0.00191	0.000654415	-0.00208	-0.00285	785.953	-0.00636	-0.00127	-0.00106	-0.00116	-0.00216
786.697	0.000391828	-0.000163519	-0.000706363	-0.00035573	-0.0024	786.697	-0.000484492	-0.0042	0.00124	0.000189338	7.0168e-05	786.697	-0.00354	0.00113	-0.00289	-0.000495801	-8.29681e-05
787.44	0.00292	-0.00147	0.00212	0.000218028	-0.000599909	787.44	0.00334	-0.00267	-0.00344	0.000189338	-0.000514565	787.44	0.00212	-0.00247	-0.00228	-0.00248	-0.00147
788.184	0.00166	-0.000817593	-0.000141273	0.000791787	-0.0024	788.184	0.000790487	-0.000381853	-0.000514184	-0.0036	-0.0011	788.184	-0.00919	-0.000671226	-0.00228	-0.00116	0.00199
788.927	-0.000872134	-0.00147	-0.000706363	-0.0015	-0.0018	788.927	-0.00303	-0.00115	-0.000514184	-0.00133	-0.000514565	788.927	-0.00495	-7.19171e-05	-0.000455669	-0.00116	-8.29681e-05
789.67	0.000391828	-0.00409	0.00155	0.00194	0	789.67	-0.00176	-0.00191	7.01159e-05	0.000946688	0.000654901	789.67	-0.00636	0.00233	0.00137	-0.00182	0.000608433
790.413	-0.00214	-0.00147	-0.000141273	-0.00035573	-0.0012	790.413	0.00334	0.000381853	7.01159e-05	-0.00133	-0.00285	790.413	-0.00354	0.00233	-0.000455669	0.00149	-0.000774369
791.156	0.00102	0.000490556	-0.00127	-0.00208	0.000599909	791.156	-0.000484492	-0.000381853	-0.00168	0.000946688	-0.0011	791.156	-0.00636	-0.000671226	-0.000455669	-0.00116	-8.29681e-05
791.899	-0.0034	-0.00343	-0.000141273	-0.00035573	-0.0024	791.899	-0.00176	0.000381853	-0.0011	0.000189338	-0.0011	791.899	0.000707029	-0.00367	0.00015189	-0.00116	-0.00216
792.642	0.00166	0.0018	-0.000141273	-0.00208	-0.000599909	792.642	-0.000484492	-0.000381853	7.01159e-05	0.000189338	7.0168e-05	792.642	0.000707029	0.00173	-0.000455669	0.00149	-0.00285
793.385	-0.00214	-0.000163519	-0.00127	0.000791787	-0.0018	793.385	-0.00176	-0.00191	-0.00227	-0.00133	-0.00168	793.385	0.000707029	-7.19171e-05	-0.000455669	-0.00182	-0.00285
794.128	0.000391828	-0.00147	-0.00127	0.000218028	-0.0024	794.128	-0.00176	-0.00191	-0.000514184	-0.000568013	0.000654901	794.128	-0.00354	0.000527392	0.00137	0.000826336	0.00199
794.87	0.000391828	-0.00147	-0.00127	-0.00322	0	794.87	-0.00941	0.00115	0.00124	-0.000568013	-0.00227	794.87	-0.000707029	0.00173	0.00137	-0.00116	-0.00147
795.613	0.00418	0.00114	-0.000141273	-0.00035573	-0.0036	795.613	-0.000484492	-0.00115	-0.000514184	-0.00284	-0.00285	795.613	0.000707029	0.00173	-0.00228	-0.00182	-0.000774369
796.355	0.00292	-0.000163519	-0.00184	0.000218028	0.0012	796.355	-0.00176	0.00115	-0.000514184	0.000189338	7.0168e-05	796.355	-0.00354	-0.00127	-0.00106	-0.000495801	-0.000774369
797.098	0.000391828	-0.000817593	-0.0024	-0.00208	0	797.098	-0.00558	-0.00115	-0.00168	-0.000568013	-0.0011	797.098	-0.00495	0.000527392	-0.00167	0.000165267	-0.00147
797.84	-0.000240153	-0.00278	-0.000141273	-0.00208	0.0018	797.84	-0.00176	-0.00115	7.01159e-05	-0.00208	-0.000514565	797.84	0.000707029	0.00113	-0.000455669	0.000826336	-8.29681e-05
798.582	0.00166	-0.000817593	-0.00127	-0.00208	-0.0012	798.582	-0.00303	0.000381853	-0.000514184	0.00246	-0.0011	798.582	-0.000707029	0.000527392	0.00015189	-0.00116	-0.00216
799.324	0.00102	-0.000163519	-0.000141273	-0.00495	-0.0024	799.324	-0.00176	-0.00344	0.00182	0.000946688	-0.000514565	799.324	-0.00212	0.000527392	-0.00228	0.000826336	-0.000774369
800.066	0.00102	0.000490556	-0.000141273	-0.000929489	-0.003	800.066	-0.000484492	0.00115	-0.000514184	-0.00208	-0.000514565	800.066	-0.00354	0.00113	-0.000455669	0.000165267	-8.29681e-05
800.808	-0.000240153	-0.000163519	-0.0024	0.000218028	-0.000599909	800.808	0.000790487	-0.000381853	-0.00168	-0.00133	-0.000514565	800.808	0.000707029	-0.00307	-0.00106	0.000165267	-0.00285
801.55	0.000391828	-0.00474	0.00325	-0.00208	0	801.55	-0.00431	0.00267	-0.000514184	0.000189338	-0.00227	801.55	-0.00636	0.00173	-0.000455669	-0.00314	-0.00147
802.292	0.00229	-0.000163519	-0.000141273	-0.000929489	-0.0018	802.292	-0.00558	-0.0042	-0.000514184	-0.000568013	-0.0011	802.292	-0.00212	0.00173	-0.00106	0.000165267	-8.29681e-05
803.034	0.00229	-0.000817593	-0.000706363	-0.00035573	-0.0018	803.034	-0.00431	-0.00267	7.01159e-05	0.000189338	0.00124	803.034	-0.00354	-0.000671226	-0.000455669	0.00149	-8.29681e-05
803.775	0.000391828	-0.000817593	-0.000706363	-0.000929489	-0.003	803.775	-0.00431	-0.00191	-0.00285	-0.000568013	7.0168e-05	803.775	-0.00636	-7.19171e-05	-0.00167	-0.00182	0.000608433
804.517	-0.000240153	-0.000163519	0.000423818	-0.00035573	-0.0018	804.517	-0.01068	-0.000381853	-0.0011	-0.00208	0.00182	804.517	-0.000707029	0.00113	-0.00228	0.000826336	-0.00147
805.258	-0.0015	0.00114	-0.000141273	-0.0015	0.000599909	805.258	-0.000484492	0.000381853	0.00124	-0.00208	7.0168e-05	805.258	-0.00636	0.000527392	-0.00289	-0.00182	-0.00147
806	-0.000872134	0.000490556	0.000423818	-0.00035573	-0.0024	806	-0.000484492	-0.00115	-0.000514184	0.00246	-0.00168	806	-0.000707029	-0.000671226	-0.000455669	-0.00314	-0.00216
806.741	0.00102	0.00245	0.000988909	0.000218028	-0.0024	806.741	0.00334	-0.00115	-0.000514184	-0.00133	-0.00227	806.741	-0.000707029	0.00352	0.00015189	-0.00116	-8.29681e-05
807.482	0.000391828	-0.00213	0.000423818	0.000791787	-0.0012	807.482	0.00207	-0.00344	-0.0011	-0.000568013	-0.00285	807.482	-0.00636	-0.00187	0.00015189	-0.00248	-0.00216
808.223	0.00166	-0.00147	-0.00127	-0.00035573	0	808.223	0.00717	0.000381853	7.01159e-05	0.000946688	7.0168e-05	808.223	-0.00495	-0.000671226	0.00015189	-0.00248	0.000608433
808.965	-0.000240153	0.000490556	-0.000706363	-0.00035573	-0.0024	808.965	0.000790487	-0.00344	0.00124	-0.00208	-0.00227	808.965	-0.000707029	-0.000671226	-0.00167	-0.000495801	0.000608433
809.706	0.00166	-0.000817593	0.000423818	0.00194	0.000599909	809.706	-0.00176	0.000381853	7.01159e-05	-0.00133	7.0168e-05	809.706	0.000707029	0.00233	0.00015189	-0.00116	-8.29681e-05
810.446	0.000391828	-0.00213	-0.0024	-0.0015	0	810.446	-0.00431	-0.00344	0.00182	-0.000568013	-0.0011	810.446	-0.00778	-0.00367	-0.00106	0.000165267	-0.000774369
811.187	-0.00214	-0.00213	-0.000141273	-0.000929489	-0.0018	811.187	-0.00431	-0.000381853	-0.0011	-0.00284	-0.000514565	811.187	-0.00495	0.00292	0.00015189	0.000826336	0.000608433
811.928	-0.000872134	-0.000817593	0.000988909	0.00194	-0.0018	811.928	-0.00303	-0.000381853	-0.000514184	0.000189338	0.000654901	811.928	0.000707029	-0.000671226	-0.00106	0.000826336	-0.000774369
812.669	0.00102	0.00114	-0.000706363	0.000218028	0	812.669	-0.00176	-0.00267	-0.00168	0.000946688	-0.00168	812.669	-0.00495	-7.19171e-05	-0.00167	0.00149	0.000608433
813.409	-0.0015	-0.000163519	0.000423818	-0.000929489	0	813.409	-0.00303	-0.00267	7.01159e-05	0.000946688	-0.0011	813.409	-0.00354	-0.00187	0.00015189	-0.00116	-8.29681e-05
814.15	-0.000872134	0.000490556	0.000423818	0.000218028	-0.0024	814.15	-0.000484492	-0.00344	-0.00344	-0.000568013	-0.0011	814.15	-0.00354	-7.19171e-05	-0.00167	-0.00248	0.000608433
814.89	0.00102	0.00114	-0.000141273	-0.00035573	-0.000599909	814.89	0.000790487	-0.00344	-0.000514184	-0.00208	-0.000514565	814.89	-0.00212	-0.00187	-0.00228	0.000165267	-0.00216
815.63	-0.000240153	0.0018	0.00155	-0.0015	-0.0012	815.63	-0.00431	0.00115	7.01159e-05	-0.00208	7.0168e-05	815.63	-0.000707029	0.000527392	-0.00106	0.000165267	-0.00216
816.371	-0.000872134	-0.00213	-0.000141273	0.000218028	-0.0012	816.371	-0.00176	-0.000381853	0.00124	-0.00133	0.000654901	816.371	-0.00212	-0.00127	-0.000455669	0.000165267	-0.000774369
817.111	0.000391828	-0.00343	-0.000141273	0.000791787	0	817.111	-0.00303	-0.00191	0.000654415	-0.00133	-0.000514565	817.111	-0.00354	0.000527392	-0.000455669	-0.00314	0.000608433
817.851	0.00102	-0.00278	0.00212	-0.00322	0.000599909	817.851	-0.000484492	0.00115	-0.00285	-0.00208	0.000654901	817.851	-0.00354	-0.00187	0.00015189	-0.000495801	-0.000774369
818.591	0.00229	-0.00147	-0.000141273	0.00137	-0.003	818.591	-0.00558	-0.000381853	-0.00168	-0.00133	-0.00168	818.591	-0.00212	0.00113	-0.00228	0.000165267	-0.00147
819.331	0.00102	-0.000817593	-0.000141273	-0.000929489	0.000599909	819.331	-0.00176	-0.00191	-0.00227	-0.000568013	0.00124	819.331	-0.01061	-0.00127	-0.00106	0.000826336	-0.00216
820.071	-0.000240153	-0.00213	-0.000141273	-0.00035573	-0.0012	820.071	-0.000484492	-0.00115	-0.0011	-0.00133	-0.000514565	820.071	-0.000707029	-0.00187	-0.00106	-0.000495801	-0.00147
820.81	0.00229	-0.000817593	-0.000141273	-0.000929489	0	820.81	-0.000484492	-0.000381853	-0.00344	-0.0036	-0.00168	820.81	-0.00354	0.00113	-0.00228	0.000826336	0.000608433
821.55	0.000391828	-0.000817593	0.000423818	-0.00035573	-0.0012	821.55	-0.00303	0.000381853	0.00124	0.000189338	7.0168e-05	821.55	-0.000707029	0.000527392	-0.000455669	-0.00182	-0.00285
822.29	-0.000872134	0.000490556	-0.000706363	0.000791787	-0.0024	822.29	0.00207	-0.000381853	-0.000514184	-0.000568013	-0.000514565	822.29	0.00212	0.000527392	-0.00167	-0.000495801	-0.00216
823.029	0.000391828	0.000490556	-0.000141273	-0.00035573	0.0018	823.029	-0.00176	-0.000381853	-0.00227	0.000189338	-0.000514565	823.029	-0.00212	0.000527392	-0.00167	0.000165267	-0.000774369
823.769	0.00229	-0.00147	-0.000141273	0.000791787	-0.0036	823.769	-0.00558	-0.000381853	-0.000514184	-0.00208	7.0168e-05	823.769	-0.00354	-7.19171e-05	-0.00167	-0.000495801	0.0013
824.508	0.00102	0.00114	0.000423818	0.000218028	-0.0018	824.508	0.000790487	-0.000381853	0.000654415	0.00246	-0.00168	824.508	-0.000707029	-7.19171e-05	0.00015189	-0.000495801	0.0013
825.247	0.00166	-0.00213	-0.000706363	-0.000929489	0	825.247	-0.000484492	-0.00344	7.01159e-05	-0.000568013	0.00358	825.247	-0.00495	-0.00247	-0.00106	0.000826336	-0.000774369
825.986	0.000391828	-0.00213	0.000988909	0.000218028	-0.0012	825.986	-0.000484492	-0.0042	7.01159e-05	-0.00208	-0.000514565	825.986	-0.00212	-0.00187	-0.00228	-0.00116	-8.29681e-05
826.725	-0.000240153	-0.000817593	0.00212	0.00194	-0.0048	826.725	-0.00176	-0.00267	-0.0011	-0.00133	0.00124	826.725	-0.00636	-0.000671226	0.00015189	0.000826336	-0.00147
827.464	0.00102	-0.000163519	-0.00184	-0.00035573	0.0012	827.464	-0.00686	-0.0042	0.00241	-0.00208	-0.00168	827.464	-0.00778	-7.19171e-05	-0.00349	-0.000495801	0.000608433
828.203	-0.000240153	-0.00147	0.000423818	0.000218028	0.000599909	828.203	0.00334	-0.00267	7.01159e-05	0.000189338	-0.0011	828.203	-0.00495	-7.19171e-05	-0.00289	-0.000495801	-0.00216
828.942	0.00166	-0.000163519	-0.000706363	0.00137	-0.0018	828.942	-0.000484492	-0.00115	0.000654415	-0.00133	7.0168e-05	828.942	-0.00636	-7.19171e-05	0.00015189	-0.00248	-0.00216
829.681	-0.000240153	-0.00147	-0.00184	0.000791787	-0.000599909	829.681	-0.00686	-0.00115	-0.000514184	-0.00133	-0.00227	829.681	-0.00636	-0.00247	-0.00167	-0.00116	-8.29681e-05
830.42	0.00292	-0.00409	0.000423818	-0.00208	-0.0012	830.42	-0.00303	-0.00115	-0.00168	-0.00133	7.0168e-05	830.42	-0.00636	-0.00187	-0.00167	-0.000495801	-0.00216
831.158	0.000391828	-0.00147	-0.00184	-0.0015	0	831.158	-0.00303	-0.00115	-0.00227	-0.00208	0.00124	831.158	-0.00354	-0.000671226	-0.00106	0.000165267	-8.29681e-05
831.897	-0.00214	-0.00343	-0.00127	0.000218028	-0.0024	831.897	-0.000484492	-0.000381853	-0.000514184	-0.000568013	0.00124	831.897	-0.00354	-7.19171e-05	-0.000455669	0.000165267	-0.00147
832.635	0.00102	0.00114	0.000988909	0.000218028	-0.0036	832.635	0.000790487	-0.000381853	0.000654415	0.000189338	-0.00168	832.635	-0.00495	-7.19171e-05	-0.00167	-0.000495801	-0.000774369
833.373	0.000391828	-0.000163519	0.000423818	-0.00035573	-0.0018	833.373	-0.00176	-0.0042	0.000654415	-0.00133	-0.0011	833.373	-0.00212	-0.000671226	0.00015189	-0.000495801	-8.29681e-05
834.112	-0.0034	-0.00278	0.000423818	-0.0015	-0.0024	834.112	-0.00303	-0.00191	0.00124	-0.00133	0.00182	834.112	-0.00354	-7.19171e-05	-0.0041	-0.00116	-0.00285
834.85	-0.000872134	-0.00147	-0.0024	-0.00035573	0	834.85	-0.000484492	0.000381853	-0.00402	-0.00133	-0.0011	834.85	-0.00495	-0.00187	-0.00349	-0.00182	-0.000774369
835.588	-0.000872134	-0.000817593	-0.00184	-0.000929489	-0.003	835.588	-0.00303	-0.00191	7.01159e-05	-0.000568013	-0.00168	835.588	-0.00495	-0.00127	0.00015189	0.000165267	0.0013
836.326	-0.000240153	-0.00147	-0.000706363	-0.00035573	-0.0018	836.326	-0.000484492	-0.00191	7.01159e-05	-0.00284	-0.000514565	836.326	-0.000707029	-0.00187	-0.00167	-0.00182	-0.00147
837.064	-0.000240153	-0.00213	-0.0024	-0.0015	-0.0024	837.064	-0.00686	-0.00344	7.01159e-05	-0.0036	7.0168e-05	837.064	-0.00354	-7.19171e-05	-0.00167	0.000165267	-0.000774369
837.802	0.000391828	-0.000817593	0.00155	0.000218028	-0.000599909	837.802	-0.00431	-0.00344	7.01159e-05	-0.00208	-0.00227	837.802	-0.00354	0.000527392	-0.000455669	-0.000495801	-8.29681e-05
838.539	-0.00214	-0.000817593	0.000423818	0.000218028	-0.000599909	838.539	-0.00176	-0.00115	-0.000514184	-0.000568013	-0.00285	838.539	-0.00495	0.000527392	-0.00106	0.000826336	-0.00216
839.277	-0.000872134	-0.000163519	0.000423818	-0.000929489	-0.003	839.277	0.000790487	0.000381853	-0.000514184	-0.00133	-0.0011	839.277	-0.00495	0.000527392	-0.000455669	-0.000495801	-0.00216
840.015	0.00102	-0.00147	-0.00127	-0.000929489	-0.0036	840.015	-0.00558	-0.000381853	-0.00168	-0.00133	7.0168e-05	840.015	-0.00212	-7.19171e-05	-0.00106	0.000826336	-0.000774369
840.752	-0.000872134	-0.00213	-0.0024	-0.00208	-0.0036	840.752	-0.00431	-0.00115	-0.00168	0.000189338	-0.00227	840.752	-0.00212	0.00173	-0.00106	-0.00248	-0.000774369
841.49	0.000391828	-0.00147	-0.0024	-0.0015	-0.0048	841.49	-0.000484492	-0.00267	7.01159e-05	0.000946688	-0.000514565	841.49	-0.000707029	-7.19171e-05	-0.00106	-0.00182	-0.00147
842.227	-0.0034	-0.00474	-0.0024	0.000791787	-0.0018	842.227	-0.00558	0.000381853	-0.00168	-0.00284	-0.00168	842.227	0.00354	-0.000671226	-0.00167	0.000165267	-0.00216
842.964	0.000391828	-0.00278	-0.00297	-0.00208	0	842.964	0.000790487	-0.0042	0.000654415	-0.00133	-0.00227	842.964	-0.00212	0.000527392	0.00015189	-0.00116	-0.00216
843.701	-0.000240153	-0.00213	-0.0024	-0.00035573	-0.0024	843.701	-0.000484492	-0.000381853	7.01159e-05	0.000189338	-0.00168	843.701	-0.000707029	-0.000671226	-0.00289	-0.00116	-0.00354
844.439	0.000391828	-0.00278	-0.00184	-0.0015	-0.0012	844.439	-0.00558	-0.00191	-0.00227	-0.00133	-0.00227	844.439	-0.00495	0.00113	0.000759448	0.00281	-8.29681e-05
845.176	-0.00214	-0.00409	-0.00184	-0.00208	0.0012	845.176	-0.00303	-0.00267	-0.00168	0.00322	-0.00168	845.176	-0.00495	0.000527392	-0.00167	-0.00116	-0.00147
845.912	-0.00214	-0.00147	-0.000706363	-0.0015	-0.000599909	845.912	-0.00176	-0.00191	-0.0011	-0.000568013	0.000654901	845.912	-0.00919	-7.19171e-05	-0.00106	0.000165267	0.0013
846.649	0.000391828	-0.00147	-0.00127	-0.00265	-0.003	846.649	-0.00431	-0.00115	0.00124	-0.0036	0.00182	846.649	-0.00636	-0.000671226	0.00015189	-0.00116	-0.00216
847.386	-0.0034	0.000490556	-0.00184	-0.0015	-0.003	847.386	0.00207	-0.00726	-0.00227	-0.000568013	-0.00168	847.386	-0.00354	0.000527392	-0.00106	0.000165267	0.00199
848.123	-0.0015	-0.00213	-0.000141273	-0.0015	-0.0036	848.123	-0.00686	-0.000381853	-0.00168	-0.00133	7.0168e-05	848.123	-0.000707029	-0.00127	-0.00167	-0.0038	-0.00285
848.859	-0.000240153	0.000490556	-0.00184	-0.00035573	-0.000599909	848.859	-0.00303	0.00115	-0.0011	-0.000568013	-0.0011	848.859	-0.00212	0.000527392	-0.00106	0.00149	-0.00216
849.596	-0.000240153	-0.00409	-0.000706363	0.000218028	-0.0012	849.596	-0.00176	0.00115	-0.000514184	0.000189338	7.0168e-05	849.596	-0.00636	-0.000671226	-0.00289	0.000165267	0.0013
850.332	-0.000872134	-0.000817593	-0.0024	-0.0015	-0.000599909	850.332	-0.00303	-0.00115	7.01159e-05	-0.00133	-0.0011	850.332	-0.00495	-0.000671226	-0.00106	-0.00116	-0.000774369
851.069	-0.000872134	-0.000817593	-0.00127	-0.000929489	-0.0018	851.069	-0.00431	-0.00267	7.01159e-05	-0.000568013	-0.00168	851.069	-0.00212	-0.00127	-0.0041	-0.00182	-0.00423
851.805	0.00102	-0.000817593	-0.00127	-0.00208	-0.0018	851.805	-0.00431	-0.000381853	7.01159e-05	-0.00133	-0.00168	851.805	-0.00354	-7.19171e-05	-0.00228	-0.00116	-0.000774369
852.541	-0.000872134	-0.00343	-0.000141273	0.000791787	-0.003	852.541	0.00334	0.00115	-0.0011	0.000189338	-0.000514565	852.541	-0.000707029	-7.19171e-05	-0.00289	0.000165267	-0.000774369
853.277	-0.0015	-0.00213	0.00325	0.000218028	-0.0024	853.277	-0.00176	-0.00115	-0.000514184	-0.00133	-0.000514565	853.277	-0.00636	-0.000671226	-0.00349	-0.00182	-0.00147
854.013	0.00102	-0.00213	-0.00127	-0.000929489	-0.0024	854.013	-0.000484492	-0.000381853	7.01159e-05	0.00322	0.000654901	854.013	-0.00636	-7.19171e-05	-0.00106	-0.00182	-0.00147
854.749	-0.0015	-0.00147	0.000423818	-0.00322	0.000599909	854.749	-0.00176	0.00267	7.01159e-05	0.000946688	0.000654901	854.749	-0.000707029	-0.00187	-0.00228	-0.00182	-0.000774369
855.485	-0.0015	-0.00343	-0.00184	-0.00265	-0.0036	855.485	-0.00813	-0.000381853	7.01159e-05	-0.000568013	-0.000514565	855.485	-0.00212	0.00233	-0.00289	-0.00314	-8.29681e-05
856.221	0.00102	-0.00147	-0.000706363	-0.00322	-0.0012	856.221	0.00334	-0.000381853	-0.0011	-0.00284	-0.0011	856.221	-0.00354	0.000527392	-0.00106	-0.00116	-0.000774369
856.956	0.00166	-0.00147	0.000423818	-0.00035573	0	856.956	-0.000484492	0.000381853	-0.00227	-0.000568013	-0.0011	856.956	-0.000707029	0.00173	-0.000455669	-0.00182	-8.29681e-05
857.692	-0.000872134	0.000490556	-0.000141273	-0.000929489	-0.003	857.692	-0.00176	-0.00267	7.01159e-05	-0.000568013	7.0168e-05	857.692	0.000707029	-0.00127	-0.00106	0.000165267	-0.00216
858.427	-0.00277	-0.00213	-0.000706363	0.000791787	-0.0018	858.427	-0.00558	-0.00191	-0.000514184	0.00246	7.0168e-05	858.427	-0.00495	0.000527392	0.00015189	0.000165267	-0.00216
859.163	0.000391828	-0.00147	-0.00127	0.000218028	-0.0036	859.163	-0.00558	-0.00267	7.01159e-05	-0.00133	7.0168e-05	859.163	-0.00354	-0.00307	-0.00471	-0.00116	-0.00216
859.898	-0.000240153	-0.000817593	-0.00127	-0.00208	-0.0024	859.898	0.00207	-0.00115	0.000654415	0.000189338	0.00241	859.898	0.000707029	-0.00187	-0.0041	-0.00248	-0.00216
860.633	-0.000240153	-0.00278	0.000423818	-0.000929489	-0.0024	860.633	0.000790487	-0.0042	-0.00285	-0.00133	0.000654901	860.633	0.000707029	-0.000671226	-0.00228	-0.00248	-0.00354
861.369	0.000391828	-0.000817593	-0.00184	-0.000929489	-0.0018	861.369	-0.00431	-0.00115	7.01159e-05	-0.00208	-0.0011	861.369	-0.00354	0.00113	0.00015189	-0.00182	-0.00216
862.104	-0.00214	-0.000817593	-0.00127	0.000791787	-0.0012	862.104	-0.00176	0.00115	-0.000514184	0.000189338	-0.00227	862.104	-0.00636	-7.19171e-05	-0.000455669	-0.00314	0.000608433
862.839	0.00166	0.000490556	-0.0024	0.00137	-0.0048	862.839	0.000790487	-0.00115	-0.00344	0.000189338	-0.0011	862.839	-0.00495	0.000527392	-0.00106	-0.000495801	-0.000774369
863.574	-0.0015	-0.000163519	-0.000141273	-0.00322	-0.0042	863.574	0.000790487	-0.00115	0.000654415	-0.00133	7.0168e-05	863.574	-0.01343	0.00173	0.00015189	0.00149	-0.00147
864.308	0.00102	-0.00278	-0.000141273	-0.0015	-0.0024	864.308	-0.00176	-0.000381853	0.00124	-0.00284	-0.00168	864.308	0.000707029	0.00173	-0.00289	0.000165267	-0.00216
865.043	-0.00277	0.000490556	-0.00184	-0.0015	-0.0012	865.043	-0.00686	-0.00267	0.00124	0.000189338	-0.00227	865.043	-0.00778	0.000527392	-0.00289	-0.00248	-0.000774369
865.778	-0.000240153	-0.00343	-0.00466	-0.00035573	-0.0012	865.778	-0.00686	-0.00344	-0.00168	-0.00284	-0.00227	865.778	-0.000707029	0.000527392	-0.00228	-0.00182	-0.00354
866.513	-0.0015	-0.000163519	0.000988909	-0.000929489	-0.0024	866.513	-0.00431	-0.00191	-0.00227	0.000946688	-0.000514565	866.513	-0.00354	-0.00187	-0.00167	-0.00248	-0.00285
867.247	-0.000240153	-0.00278	-0.000706363	-0.00035573	-0.0024	867.247	-0.00686	-0.0042	-0.000514184	-0.000568013	0.000654901	867.247	0.000707029	-0.00187	-0.000455669	0.000165267	-0.00147
867.981	0.00102	-0.00213	-0.00297	-0.0038	-0.003	867.981	-0.00431	0.00115	7.01159e-05	-0.000568013	7.0168e-05	867.981	-0.00354	0.000527392	0.000759448	-0.00248	-0.00216
868.716	0.000391828	-0.00278	-0.00127	-0.0015	-0.0012	868.716	0.000790487	-0.00115	-0.0011	0.000946688	-0.000514565	868.716	-0.00354	0.000527392	-0.00106	-0.00314	-0.00285
869.45	-0.0015	-0.00213	-0.00127	-0.0015	-0.0024	869.45	0.000790487	-0.00191	7.01159e-05	-0.00208	-0.00285	869.45	0.000707029	-7.19171e-05	-0.00289	-0.000495801	-0.000774369
870.184	-0.0015	-0.000163519	-0.00184	-0.000929489	-0.0012	870.184	-0.00303	-0.00191	-0.0011	0.000946688	-0.000514565	870.184	-0.00636	0.000527392	-0.00471	-0.000495801	0.000608433
870.918	-0.000872134	-0.000163519	-0.0041	-0.00035573	-0.0024	870.918	-0.00176	-0.000381853	-0.0046	-0.0036	7.0168e-05	870.918	-0.00354	-7.19171e-05	-0.000455669	-0.00116	0.000608433
871.652	0.00166	-0.00147	-0.0024	0.000218028	-0.003	871.652	-0.00431	-0.00115	-0.000514184	0.00246	-0.0011	871.652	-0.00495	-0.00127	0.00015189	-0.000495801	-0.00147
872.386	0.000391828	-0.000163519	-0.00127	-0.00265	-0.0018	872.386	0.000790487	-0.00344	-0.0011	-0.000568013	-0.00344	872.386	-0.00354	-0.00247	-0.00106	0.000826336	-0.00147
873.12	-0.000872134	-0.00278	-0.000706363	0.000791787	-0.003	873.12	-0.00558	-0.00191	-0.00168	0.000946688	0.000654901	873.12	-0.000707029	-0.000671226	0.00015189	-0.000495801	-0.00147
873.854	-0.0015	-0.000163519	-0.00184	-0.00035573	-0.000599909	873.854	-0.00303	-0.00191	-0.000514184	0.000189338	0.000654901	873.854	-0.000707029	-7.19171e-05	-0.00289	-0.00116	-0.00285
874.587	-0.000240153	-0.00213	0.000423818	-0.00035573	-0.003	874.587	0.000790487	-0.000381853	-0.00168	-0.00208	0.00124	874.587	-0.00354	-0.00307	-0.0041	-0.00116	-0.00216
875.321	-0.00214	-0.00409	0.000423818	0.00251	-0.0012	875.321	-0.00176	-0.00267	7.01159e-05	0.000189338	0.00241	875.321	-0.00354	-0.000671226	-0.00106	-0.00248	-0.00423
876.055	-0.000240153	-0.000817593	-0.000141273	-0.00035573	0	876.055	0.00334	-0.000381853	7.01159e-05	-0.00133	-0.0011	876.055	-0.00495	-0.00127	0.00015189	-0.000495801	-0.000774369
876.788	-0.0015	-0.00147	-0.00297	-0.00322	-0.0012	876.788	-0.00431	0.000381853	-0.00168	-0.00133	-0.00227	876.788	-0.00212	-0.00487	-0.00106	0.000165267	-0.00285
877.521	-0.000240153	-0.000817593	0.000423818	-0.00208	0.000599909	877.521	-0.00176	-0.00115	-0.0011	-0.00133	7.0168e-05	877.521	-0.00354	-0.000671226	-0.00228	0.00149	-0.000774369
878.255	-0.00214	-0.00213	0.000988909	-0.0015	-0.003	878.255	-0.00303	-0.00344	-0.00168	0.000189338	-0.00168	878.255	-0.00495	-0.000671226	-0.00167	0.000165267	-0.00147
878.988	-0.000240153	-0.00147	0.000988909	-0.00035573	-0.0024	878.988	-0.00431	-0.00115	-0.00168	-0.000568013	-0.000514565	878.988	0.00212	-0.00247	-0.00289	-0.00182	0.000608433
879.721	-0.000240153	-0.00147	-0.000706363	-0.00322	-0.000599909	879.721	-0.00303	-0.00267	7.01159e-05	-0.000568013	-0.00227	879.721	-0.00354	-0.000671226	-0.00106	-0.00248	-0.00147
880.454	-0.00277	-0.00147	-0.00127	-0.0038	-0.000599909	880.454	-0.00303	-0.00267	-0.0011	0.000189338	-0.000514565	880.454	0.00354	-0.000671226	0.00015189	-0.000495801	-0.000774369
881.187	0.000391828	-0.00343	-0.00184	-0.0015	-0.000599909	881.187	-0.00686	-0.00267	0.00182	-0.00133	0.00124	881.187	0.00354	-0.00127	-0.00106	0.00149	-0.00147
881.92	-0.0015	-0.00213	0.000423818	-0.00035573	-0.003	881.92	-0.00176	0.00115	-0.000514184	-0.00284	-0.00227	881.92	-0.00354	0.00113	-0.00167	-0.00182	0.000608433
882.652	0.00102	-0.00278	-0.00184	-0.0015	-0.0024	882.652	-0.00303	-0.0042	-0.00168	-0.000568013	-0.000514565	882.652	-0.00354	-0.00247	-0.00167	-0.00182	-0.00147
883.385	-0.000872134	-0.00343	-0.000706363	-0.00265	-0.0018	883.385	-0.00686	-0.00344	7.01159e-05	-0.00133	0.000654901	883.385	-0.00636	-0.000671226	0.00015189	-0.00182	0.000608433
884.117	-0.0015	-0.000163519	-0.00184	-0.00208	-0.003	884.117	-0.00303	0.000381853	0.000654415	-0.0036	-0.00285	884.117	-0.00778	0.00113	-0.00349	-0.00182	-0.00423
884.85	-0.00214	-0.000817593	-0.0024	0.000218028	-0.0012	884.85	-0.00303	-0.000381853	7.01159e-05	0.000189338	-0.000514565	884.85	-0.00212	-0.00127	-0.00106	-0.00248	-0.00147
885.582	-0.00214	-0.000817593	0.00155	-0.0038	-0.0036	885.582	-0.00303	-0.00267	-0.000514184	-0.00208	-0.0011	885.582	-0.00495	-0.00127	-0.00106	0.00149	-0.00216
886.315	-0.000872134	-0.00343	-0.000706363	-0.000929489	-0.003	886.315	-0.00558	-0.00191	-0.00227	-0.000568013	-0.0011	886.315	-0.00212	0.00173	-0.000455669	-0.0038	-0.00216
887.047	0.000391828	0.000490556	-0.00127	-0.000929489	-0.000599909	887.047	-0.000484492	0.000381853	0.00182	-0.0036	-0.00285	887.047	-0.00636	-7.19171e-05	-0.00106	-0.00182	-0.000774369
887.779	0.000391828	-0.000817593	-0.00127	-0.00208	-0.003	887.779	-0.00303	0.000381853	-0.00168	-0.000568013	-0.00227	887.779	-0.00354	-7.19171e-05	-0.00106	-0.000495801	-8.29681e-05
888.511	-0.0015	-0.00213	-0.00184	-0.00035573	-0.0024	888.511	0.000790487	-0.00115	-0.00227	0.0017	0.00124	888.511	-0.00354	-0.00247	-0.00167	0.000826336	-0.00147
889.243	-0.000872134	-0.000817593	-0.00127	-0.00035573	-0.0012	889.243	-0.00303	-0.000381853	-0.0011	-0.00208	0.00124	889.243	-0.00636	-0.00127	-0.00106	-0.00116	-0.00492
889.975	0.000391828	-0.00278	-0.000141273	-0.000929489	-0.0042	889.975	-0.00431	-0.00344	7.01159e-05	-0.00284	-0.000514565	889.975	-0.00636	0.000527392	-0.000455669	-0.000495801	-8.29681e-05
890.707	0.00102	-0.00409	-0.00127	-0.000929489	-0.0018	890.707	-0.000484492	-0.00191	-0.000514184	0.0017	0.000654901	890.707	-0.00354	-0.00247	-0.00106	0.000165267	-0.00147
891.439	-0.000240153	-0.000163519	0.000423818	-0.0038	-0.0018	891.439	-0.00176	-0.00115	0.000654415	-0.00284	7.0168e-05	891.439	-0.00495	-7.19171e-05	-0.000455669	-0.0038	0.000608433
892.17	0.00166	-0.000163519	-0.000141273	0.000791787	-0.000599909	892.17	-0.00303	-0.00191	7.01159e-05	-0.00284	-0.000514565	892.17	0.00212	0.00173	-0.00349	-0.000495801	-8.29681e-05
892.902	-0.000872134	-0.000817593	0.00155	-0.00322	-0.0018	892.902	-0.00431	-0.00344	0.000654415	-0.00133	-0.000514565	892.902	-0.00354	-0.000671226	-0.00228	0.000165267	-0.00216
893.633	0.000391828	-0.000817593	0.000423818	0.000791787	-0.0024	893.633	-0.000484492	-0.00115	-0.00227	-0.00284	-0.000514565	893.633	-0.00636	-0.00307	-0.000455669	-0.00116	-0.00147
894.365	0.000391828	0.0018	-0.00297	-0.00208	-0.0018	894.365	-0.00558	0.00115	-0.00227	-0.00208	-0.000514565	894.365	-0.00636	-0.000671226	-0.00228	-0.00182	-0.000774369
895.096	-0.000872134	0.000490556	-0.000706363	-0.00035573	0	895.096	0.000790487	-0.00191	-0.0011	-0.0036	-0.00168	895.096	-0.000707029	0.00113	-0.00167	-0.00116	-0.000774369
895.827	0.00102	-0.00343	-0.00184	-0.000929489	-0.0024	895.827	-0.00303	-0.000381853	0.000654415	-0.00208	-0.00168	895.827	-0.00354	0.00113	-0.00228	-0.00248	-0.000774369
896.558	-0.000872134	-0.00409	-0.00127	0.000218028	-0.0024	896.558	-0.00558	-0.0042	7.01159e-05	0.000189338	-0.00227	896.558	-0.00212	-7.19171e-05	-0.00228	-0.00248	0.00268
897.289	-0.0015	-0.00213	-0.00127	-0.00035573	-0.0024	897.289	-0.00431	-0.00267	-0.0011	-0.000568013	-0.0011	897.289	-0.00354	0.00113	0.000759448	-0.00116	0.000608433
898.02	0.00166	-0.00213	-0.00127	-0.00208	-0.0012	898.02	-0.00686	-0.00191	-0.000514184	0.0017	-0.0011	898.02	-0.00212	-7.19171e-05	-0.00167	-0.00116	0.00199
898.751	-0.000872134	-0.00213	-0.00184	-0.0015	-0.003	898.751	-0.00303	-0.00115	0.000654415	0.000189338	0.000654901	898.751	-0.00354	-0.00247	-0.00289	-0.00116	-0.000774369
899.482	-0.0034	-0.00147	-0.000141273	-0.00035573	-0.0018	899.482	-0.00431	0.000381853	-0.000514184	0.000946688	-0.00344	899.482	-0.000707029	0.00113	0.000759448	-0.000495801	-0.000774369
900.213	-0.000872134	-0.000817593	0.000423818	0.000218028	0	900.213	-0.00431	-0.00191	-0.0011	-0.00208	-0.0011	900.213	-0.00212	0.00173	-0.00228	-0.00182	-0.00147
900.943	-0.000872134	-0.00147	0.00155	0.000218028	0	900.943	-0.00176	0.00344	0.000654415	0.000189338	-0.00227	900.943	-0.00212	0.000527392	-0.00106	0.000165267	0.000608433
901.674	0.000391828	-0.00409	-0.000141273	0.000218028	-0.0012	901.674	-0.00303	0.000381853	-0.00227	-0.00208	-0.00168	901.674	-0.000707029	-0.000671226	-0.00349	-0.000495801	-0.00147
902.404	-0.00214	-0.000163519	-0.000141273	0.000218028	-0.0036	902.404	-0.00176	0.000381853	-0.000514184	-0.00208	-0.000514565	902.404	-0.00212	0.000527392	-0.00289	-0.000495801	-8.29681e-05
903.135	-0.00214	-0.00278	-0.000706363	-0.000929489	-0.0018	903.135	-0.00303	-0.00191	-0.000514184	-0.00284	-0.000514565	903.135	-0.00495	-7.19171e-05	-0.00106	-0.00116	-0.000774369
903.865	0.00166	-0.00343	-0.00353	0.000791787	-0.0018	903.865	-0.00303	-0.000381853	-0.00227	-0.0036	-0.000514565	903.865	-0.00778	0.000527392	-0.000455669	-0.000495801	-0.000774369
904.595	0.00102	-0.00213	-0.000706363	-0.00322	-0.0012	904.595	-0.000484492	-0.000381853	7.01159e-05	0.00246	-0.00285	904.595	-0.00212	-0.00127	-0.00228	-0.00116	-0.00216
905.326	-0.00214	-0.000163519	-0.00127	-0.000929489	-0.0036	905.326	-0.00431	-0.00344	-0.000514184	-0.00284	-0.000514565	905.326	-0.000707029	-0.000671226	-0.00349	-0.00116	-0.00147
906.056	-0.000872134	-0.00278	-0.000706363	-0.00208	-0.0036	906.056	-0.000484492	-0.00115	-0.000514184	-0.00284	-0.0011	906.056	0.00354	-0.000671226	-0.000455669	-0.000495801	-0.00147
906.786	-0.000240153	-0.00213	-0.00184	0.000791787	-0.0018	906.786	-0.00176	-0.00191	-0.00227	0.000189338	-0.00168	906.786	-0.00495	-7.19171e-05	0.00015189	-0.00116	-0.00285
907.515	-0.000872134	-0.00409	0.00155	-0.0015	-0.0036	907.515	-0.000484492	-0.00267	-0.0011	-0.00133	-0.000514565	907.515	-0.00636	-0.000671226	-0.000455669	0.000826336	-0.000774369
908.245	-0.00214	-0.00278	-0.0024	-0.00035573	-0.0024	908.245	-0.00176	-0.00191	-0.0011	0.000189338	-0.000514565	908.245	-0.00212	-7.19171e-05	0.00015189	-0.00182	-0.000774369
908.975	-0.0015	-0.000817593	-0.00297	-0.00265	-0.0024	908.975	0.00207	-0.000381853	7.01159e-05	-0.000568013	-0.000514565	908.975	-0.00495	-7.19171e-05	-0.000455669	0.00149	0.000608433
909.705	-0.000240153	0.000490556	-0.00184	-0.00208	-0.000599909	909.705	-0.00176	-0.00344	-0.000514184	-0.00284	-0.000514565	909.705	-0.00495	0.000527392	-0.00167	-0.000495801	-0.000774369
910.434	0.00102	0.000490556	-0.000706363	0.000791787	-0.0024	910.434	-0.00303	-0.00267	-0.00285	-0.00133	0.00124	910.434	-0.00636	-0.000671226	-0.00471	0.000165267	-0.000774369
911.163	0.000391828	-0.00409	-0.00184	0.000791787	0	911.163	-0.000484492	-0.00267	0.00241	0.000189338	0.000654901	911.163	-0.00212	-7.19171e-05	-0.00167	0.000165267	-0.000774369
911.893	-0.000872134	0.000490556	-0.00127	-0.000929489	-0.003	911.893	0.00334	-0.00191	-0.00168	-0.00208	7.0168e-05	911.893	-0.00919	-0.00247	-0.00167	0.000165267	-8.29681e-05
912.622	-0.0015	-0.00278	-0.00127	0.000791787	0.000599909	912.622	-0.00176	-0.00115	0.000654415	-0.00133	-0.000514565	912.622	-0.00778	-0.00187	-0.00228	0.000826336	-8.29681e-05
913.351	-0.0015	-0.000817593	-0.000141273	-0.00035573	-0.0018	913.351	-0.00558	-0.00191	-0.00285	-0.00208	-0.00227	913.351	-0.00495	-0.000671226	-0.000455669	0.000165267	-8.29681e-05
914.08	-0.00214	-0.00213	-0.0024	-0.000929489	-0.0012	914.08	-0.00176	-0.00191	-0.00168	-0.00284	-0.00168	914.08	-0.00212	-7.19171e-05	-0.000455669	-0.00182	-8.29681e-05
914.809	-0.00214	-0.00213	0.000423818	-0.00035573	-0.0024	914.809	-0.00431	-0.00191	0.00182	0.000946688	-0.0011	914.809	-0.000707029	-7.19171e-05	-0.000455669	-0.00116	-0.00216
915.538	0.000391828	-0.00213	-0.00184	-0.0015	-0.0018	915.538	-0.00176	-0.00191	-0.00168	0.000189338	-0.00227	915.538	-0.00212	0.00113	-0.00228	-0.00116	-0.00423
916.267	-0.0015	-0.00213	-0.00184	-0.00035573	0	916.267	-0.00431	-0.00191	0.000654415	-0.00133	7.0168e-05	916.267	-0.00212	0.00233	-0.00106	-0.00116	-0.00423
916.996	0.000391828	-0.00343	-0.00184	-0.00208	-0.0024	916.996	-0.00303	-0.00496	-0.000514184	-0.0036	0.000654901	916.996	0.000707029	0.000527392	0.00015189	0.00215	-0.00147
917.725	-0.000240153	-0.00147	-0.00127	-0.0015	-0.0036	917.725	-0.000484492	-0.00191	-0.00168	-0.00133	0.000654901	917.725	-0.00919	0.00113	-0.00289	0.00215	-0.00354
918.453	0.00166	-0.00213	-0.00127	-0.0015	0	918.453	-0.00686	-0.00496	-0.00168	-0.00284	7.0168e-05	918.453	0.00212	-0.000671226	0.00137	0.000165267	-0.00147
919.182	-0.000872134	-0.00213	-0.000141273	-0.00035573	-0.003	919.182	-0.00303	-0.00191	0.00182	0.000189338	-0.00168	919.182	-0.00212	-7.19171e-05	-0.00106	-0.00116	-0.000774369
919.91	-0.0015	-0.000163519	-0.000141273	0.000218028	0	919.91	-0.00813	-0.000381853	-0.00285	-0.00208	-0.00285	919.91	0.000707029	0.000527392	0.00015189	-0.000495801	-0.000774369
920.639	-0.000872134	-0.00213	-0.000141273	-0.00322	-0.0024	920.639	-0.00176	-0.00267	-0.00168	-0.00284	-0.00227	920.639	-0.00354	-0.00247	-0.00167	-0.00248	-0.00285
921.367	-0.00277	-0.00213	-0.00127	-0.0015	-0.000599909	921.367	-0.00303	-0.000381853	-0.0011	-0.0036	-0.0011	921.367	-0.00495	-0.00187	-0.00106	-0.00116	-8.29681e-05
922.095	-0.000872134	-0.00147	0.000423818	0.000218028	-0.0018	922.095	-0.00558	-0.00191	-0.00285	-0.00133	-0.000514565	922.095	-0.00212	-0.00127	-0.00167	-0.00182	-8.29681e-05
922.823	-0.000872134	-0.00343	-0.00127	-0.00208	-0.003	922.823	-0.00303	-0.0042	-0.00168	0.000189338	-0.000514565	922.823	-0.00495	-0.000671226	-0.00167	-0.00248	-8.29681e-05
923.551	0.00229	-0.00147	0.00155	-0.000929489	-0.0024	923.551	-0.00303	-0.0042	0.00182	-0.00208	-0.00168	923.551	-0.00354	-0.00127	-0.00167	-0.00116	-0.00147
924.279	-0.0015	-0.00147	-0.000706363	-0.0015	-0.0018	924.279	-0.00303	-0.00115	0.000654415	0.000946688	7.0168e-05	924.279	-0.00354	-0.000671226	-0.00106	-0.00182	-0.000774369
925.007	-0.000240153	-0.00213	-0.00184	0.000218028	-0.0012	925.007	-0.00431	-0.00191	7.01159e-05	-0.00133	-0.00344	925.007	-0.00495	0.000527392	-0.00289	0.00215	-8.29681e-05
925.735	-0.000872134	-0.00343	0.000988909	-0.00035573	-0.0024	925.735	0.000790487	-0.00115	-0.00227	-0.00208	-0.000514565	925.735	-0.00495	0.00233	-0.00167	-0.00182	-0.00147
926.462	-0.000872134	-0.000163519	-0.00127	-0.00208	-0.0024	926.462	-0.00558	-0.00573	-0.000514184	-0.000568013	-0.00344	926.462	-0.00495	-0.000671226	-0.00106	0.00215	-0.000774369
927.19	-0.000240153	-0.00278	-0.000706363	-0.00035573	-0.0012	927.19	-0.00176	-0.00267	-0.000514184	-0.000568013	-0.0011	927.19	-0.00354	-0.000671226	0.00015189	0.000165267	-0.000774369
927.917	-0.0015	-0.00147	-0.000706363	-0.0015	-0.003	927.917	-0.000484492	-0.00496	-0.000514184	-0.00133	0.00124	927.917	-0.00212	-0.00307	-0.00106	-0.00182	0.0013
928.645	-0.000240153	0.000490556	-0.00127	-0.000929489	0.000599909	928.645	-0.000484492	-0.00267	-0.000514184	-0.00208	-0.00168	928.645	-0.00354	0.000527392	0.00015189	-0.00116	-8.29681e-05
929.372	-0.0015	-0.00147	0.000988909	-0.00265	-0.0018	929.372	-0.000484492	-0.00191	-0.00285	-0.0036	-0.00168	929.372	-0.00778	0.000527392	-0.00167	0.000165267	0.0013
930.099	-0.000240153	-0.000817593	-0.000141273	-0.000929489	0	930.099	-0.00176	-0.000381853	-0.0011	0.000946688	-0.00227	930.099	-0.000707029	0.000527392	-0.00289	-0.000495801	-0.00354
930.827	0.00102	-0.000163519	-0.00127	-0.0015	-0.0018	930.827	0.00207	-0.00115	-0.000514184	-0.00133	-0.000514565	930.827	-0.00636	-0.000671226	-0.00228	-0.00116	-0.00147
931.554	-0.000240153	-0.00147	-0.00127	0.000791787	-0.0012	931.554	-0.00303	-0.00191	-0.0011	-0.0036	-0.00168	931.554	-0.00495	-7.19171e-05	-0.000455669	0.000826336	0.000608433
932.281	-0.0015	-0.00213	-0.000141273	-0.00208	0.000599909	932.281	-0.00431	-0.00115	7.01159e-05	0.000189338	-0.0011	932.281	0.000707029	-0.00127	-0.00106	-0.00446	-0.000774369
933.008	-0.000872134	-0.00278	-0.00127	-0.000929489	0	933.008	-0.00176	-0.00115	-0.00168	0.000189338	0.000654901	933.008	-0.000707029	-0.00187	0.000759448	0.000165267	-0.00147
933.734	0.00166	-0.00409	-0.00127	-0.00208	-0.0018	933.734	-0.00558	-0.000381853	0.00124	-0.00133	-0.00227	933.734	-0.00778	-0.000671226	-0.00106	-0.0038	-0.00216
934.461	0.00102	-0.00278	-0.00184	-0.00208	-0.0024	934.461	-0.00431	-0.00191	-0.00227	0.000189338	0.00124	934.461	-0.00354	-0.000671226	-0.00228	0.000165267	-0.00147
935.188	-0.000872134	-0.00147	-0.000141273	0.000218028	-0.003	935.188	-0.000484492	-0.00267	-0.000514184	-0.00208	-0.000514565	935.188	-0.00778	-7.19171e-05	-0.00349	-0.000495801	-0.00285
935.914	-0.0015	-0.00147	-0.000141273	-0.00035573	-0.0018	935.914	-0.00813	-0.00191	-0.00168	-0.00284	-0.000514565	935.914	-0.00354	-0.00247	-0.000455669	-0.000495801	0.000608433
936.641	-0.0015	-0.00213	-0.00127	0.000791787	0	936.641	-0.00431	-0.00115	0.000654415	-0.00133	-0.00168	936.641	-0.00354	-7.19171e-05	-0.00289	-0.00182	-0.00285
937.367	0.000391828	-0.00147	-0.00184	-0.000929489	-0.0012	937.367	-0.00813	-0.0042	-0.0011	0.000189338	0.000654901	937.367	-0.00919	0.00233	-0.00289	-0.00116	-0.00216
938.094	-0.000872134	0.00114	0.00212	0.000791787	0	938.094	-0.00431	-0.00115	0.00182	-0.000568013	7.0168e-05	938.094	-0.00212	-0.000671226	-0.000455669	-0.00314	-0.00216
938.82	-0.000872134	-0.000817593	-0.000706363	-0.00035573	0.0012	938.82	-0.00176	-0.00115	-0.00168	-0.00133	-0.00168	938.82	-0.00636	-0.00247	-0.000455669	-0.0038	-0.00147
939.546	0.000391828	-0.000817593	-0.00184	0.000218028	-0.0012	939.546	-0.00176	-0.00115	0.00124	-0.00435	-0.00168	939.546	-0.00495	0.00173	-0.00228	-0.00182	-0.00423
940.272	-0.0015	-0.000817593	-0.000706363	-0.000929489	-0.0012	940.272	-0.00431	0.00191	0.000654415	-0.00133	-0.00227	940.272	-0.00636	0.00233	-0.00167	0.000165267	-0.00147
940.998	-0.00214	-0.00147	0.000423818	-0.00035573	-0.0012	940.998	0.000790487	-0.00115	-0.000514184	-0.00208	-0.000514565	940.998	0.00212	-0.00127	-0.000455669	-0.00182	-0.000774369
941.724	0.00102	0.000490556	-0.00127	-0.000929489	-0.003	941.724	-0.00431	-0.00115	-0.000514184	-0.00284	-0.000514565	941.724	-0.000707029	-7.19171e-05	-0.00106	-0.000495801	-8.29681e-05
942.45	0.000391828	-0.000163519	0.000988909	-0.000929489	-0.0036	942.45	-0.000484492	-0.00115	-0.0011	0.000946688	0.00124	942.45	-0.00636	-0.00127	-0.00167	-0.00248	-0.000774369
943.175	-0.000240153	-0.00147	-0.00297	0.00137	-0.000599909	943.175	-0.00813	0.00496	0.000654415	-0.00208	7.0168e-05	943.175	-0.00212	0.00233	-0.00289	-0.00182	-0.00147
943.901	-0.00214	-0.000817593	0.00155	-0.00322	0	943.901	0.000790487	-0.00115	-0.0011	-0.00208	7.0168e-05	943.901	-0.000707029	-7.19171e-05	-0.00289	-0.00116	-0.00147
944.626	0.00229	-0.000817593	-0.000141273	-0.000929489	-0.0018	944.626	-0.00431	-0.00115	-0.000514184	-0.0036	-0.000514565	944.626	-0.00636	-0.000671226	-0.00106	0.000165267	-8.29681e-05
945.352	-0.000240153	-0.000817593	-0.00184	-0.00035573	-0.000599909	945.352	-0.00176	-0.00267	-0.00227	-0.00208	0.00241	945.352	-0.00212	-0.00127	-0.00228	-0.00182	-0.000774369
946.077	-0.000240153	-0.000817593	-0.00127	0.000218028	-0.0012	946.077	-0.00303	-0.00267	7.01159e-05	0.000946688	-0.00227	946.077	-0.00354	0.00173	-0.00106	0.000826336	-8.29681e-05
946.803	0.000391828	-0.000817593	0.000423818	-0.00035573	-0.000599909	946.803	-0.00431	-0.00191	0.00182	0.00246	7.0168e-05	946.803	-0.00212	-0.000671226	-0.00106	0.00149	-0.000774369
947.528	-0.000240153	-0.00213	-0.000141273	-0.00035573	-0.0012	947.528	-0.00176	-0.00344	7.01159e-05	-0.00284	-0.00227	947.528	-0.00636	-0.000671226	-0.00228	-0.00116	-0.00216
948.253	-0.000872134	-0.000817593	0.000423818	0.000791787	-0.000599909	948.253	-0.00303	-0.000381853	-0.0011	-0.000568013	0.000654901	948.253	0.000707029	0.00173	-0.00106	-0.00182	-0.00147
948.978	-0.0015	-0.00147	-0.000706363	-0.0015	-0.0018	948.978	-0.00176	-0.00191	-0.00285	0.000189338	-0.0011	948.978	0.00354	-0.00127	0.000759448	-0.00116	0.000608433
949.703	0.00229	-0.00213	-0.000706363	-0.00035573	-0.0018	949.703	-0.000484492	-0.00191	0.00182	0.0017	-0.000514565	949.703	-0.00636	-0.00127	-0.00289	0.000165267	-0.000774369
950.428	0.00166	-0.00147	0.00155	0.00137	-0.0018	950.428	-0.00303	-0.0042	-0.00285	-0.00284	-0.000514565	950.428	-0.00354	0.000527392	-0.00228	-0.00314	-8.29681e-05
951.152	0.000391828	0.00311	0.000423818	-0.00035573	0	951.152	-0.00686	0.000381853	-0.0011	0.000189338	-0.00227	951.152	-0.00212	0.00173	-0.000455669	0.000826336	-0.00285
951.877	0.00229	-0.00213	-0.000706363	0.00137	-0.0018	951.877	-0.00558	-0.00344	-0.000514184	-0.00133	-0.00344	951.877	-0.00354	-0.000671226	-0.00349	-0.00248	-0.00561
952.602	-0.0015	-0.00278	0.000988909	0.00251	-0.000599909	952.602	-0.00303	-0.00191	7.01159e-05	-0.000568013	-0.00285	952.602	-0.00212	-0.000671226	-0.00106	-0.000495801	-0.000774369
953.326	-0.000240153	-0.00147	0.00268	-0.00208	-0.0018	953.326	-0.00431	-0.00267	-0.00168	-0.000568013	7.0168e-05	953.326	-0.00354	-7.19171e-05	-0.00167	0.00149	0.000608433
954.051	0.00166	0.000490556	0.00155	-0.000929489	-0.0012	954.051	-0.00176	-0.00115	-0.0011	-0.00133	7.0168e-05	954.051	-0.00212	-0.000671226	-0.000455669	-0.000495801	-0.00285
954.775	0.000391828	-0.000817593	-0.000141273	-0.000929489	-0.0018	954.775	-0.00558	-0.00191	7.01159e-05	-0.00133	0.00124	954.775	-0.000707029	0.00173	-0.00349	-0.00116	-0.00216
955.499	0.00166	-0.00147	-0.000706363	-0.000929489	0.000599909	955.499	-0.00558	-0.000381853	7.01159e-05	-0.000568013	-0.00344	955.499	-0.00636	-7.19171e-05	-0.00289	-0.00116	-0.000774369
956.223	-0.000872134	-0.000817593	0.00212	0.000791787	-0.0018	956.223	-0.00303	-0.00115	-0.00168	-0.00208	-0.000514565	956.223	0.000707029	-0.00187	-0.000455669	0.000165267	-0.00216
956.947	0.00102	-0.000817593	0.000988909	0.000791787	-0.0012	956.947	-0.00176	0.00115	0.000654415	0.0017	0.00241	956.947	-0.000707029	-0.000671226	-0.00106	0.000165267	-0.000774369
957.671	-0.000240153	0.0018	0.00212	-0.00035573	-0.000599909	957.671	-0.00303	-0.00573	-0.00168	-0.00208	-0.00168	957.671	-0.00354	-0.000671226	-0.00106	-0.00182	-8.29681e-05
958.395	0.00292	0.000490556	0.00155	-0.000929489	0	958.395	0.00207	-0.00115	-0.00285	-0.000568013	-0.00227	958.395	-0.00636	0.00233	-0.000455669	-0.000495801	-0.00216
959.119	0.000391828	0.000490556	0.000423818	0.00194	-0.0018	959.119	-0.00303	-0.00267	7.01159e-05	-0.00133	0.00182	959.119	0.00212	-0.000671226	0.000759448	0.000165267	-0.000774369
959.843	0.00229	-0.00278	-0.000141273	-0.00035573	-0.0012	959.843	-0.00176	-0.00191	-0.00168	0.0017	-0.00227	959.843	-0.00212	-0.00187	-0.00349	0.00347	-0.00216
960.567	0.00102	-0.000817593	0.00155	0.000791787	-0.0012	960.567	-0.000484492	-0.00191	-0.00168	0.000189338	-0.0011	960.567	-0.000707029	-0.000671226	-0.00289	-0.000495801	-0.000774369
961.29	0.000391828	-0.000817593	-0.00127	0.00137	0.000599909	961.29	-0.00558	-0.00115	-0.00344	-0.00133	-0.00168	961.29	-0.00212	-0.000671226	-0.00167	-0.000495801	-0.00216
962.014	0.000391828	-0.00343	0.000988909	-0.00208	0	962.014	-0.00558	-0.00115	-0.0011	-0.00284	-0.00285	962.014	-0.00636	-0.00127	-0.00349	-0.000495801	-0.00285
962.737	0.000391828	-0.000163519	-0.000706363	0.000791787	0.000599909	962.737	-0.00431	-0.00115	0.00124	-0.00133	-0.000514565	962.737	-0.000707029	-0.00187	0.00015189	-0.00314	-0.00354
963.46	0.00102	0.00245	0.00325	0.000218028	-0.0018	963.46	-0.00431	0.00115	-0.00344	-0.000568013	-0.00168	963.46	-0.000707029	-7.19171e-05	-0.00106	-0.000495801	-0.00285
964.184	0.00418	0.0018	0.000988909	0.000791787	0	964.184	0.000790487	-0.00191	-0.0011	0.000189338	-0.000514565	964.184	-0.00495	-0.00127	-0.00349	-0.000495801	-0.00285
964.907	0.00166	0.00114	-0.00127	0.000218028	0	964.907	0.000790487	-0.00191	-0.00227	-0.000568013	-0.00168	964.907	0.00495	0.000527392	-0.000455669	-0.00116	-0.00354
965.63	0.00102	-0.000163519	-0.00184	-0.000929489	-0.000599909	965.63	-0.00558	-0.00115	0.00182	-0.000568013	-0.00168	965.63	-0.00212	-7.19171e-05	-0.000455669	-0.000495801	-0.00216
966.353	0.000391828	-0.00147	0.000988909	0.000791787	-0.000599909	966.353	-0.000484492	-0.00191	0.00182	0.000189338	-0.00285	966.353	-0.00212	-7.19171e-05	0.00319	-0.0038	-0.000774369
967.076	0.00229	0.00114	0.000423818	0.00194	0.0024	967.076	-0.00303	-0.000381853	-0.000514184	-0.00208	-0.0011	967.076	-0.00636	-0.00127	-0.00167	-0.00116	-0.00285
967.798	0.000391828	0.00114	0.00268	0.000218028	-0.003	967.798	-0.00176	-0.000381853	7.01159e-05	-0.00284	-0.00168	967.798	-0.00354	-0.000671226	-0.00228	-0.00116	-0.00147
968.521	0.00229	-0.000817593	0.000423818	0.00137	-0.0012	968.521	0.000790487	-0.00496	-0.00227	-0.00133	-0.000514565	968.521	-0.00212	-0.00127	-0.00289	-0.00116	0.000608433
969.244	0.00166	-0.000817593	0.00155	0.00194	0.0012	969.244	-0.00176	-0.00115	-0.000514184	-0.00284	0.000654901	969.244	-0.00212	-0.00127	-0.00167	-0.00248	0.000608433
969.966	0.00292	-0.000817593	-0.00127	0.000218028	0.000599909	969.966	-0.00686	0.000381853	0.00241	-0.00133	-0.0011	969.966	-0.00354	-0.00127	0.00015189	-0.00116	-0.000774369
970.689	0.00166	-0.000163519	-0.00184	-0.00035573	-0.0042	970.689	-0.00176	-0.0042	-0.00168	-0.00208	7.0168e-05	970.689	-0.00354	-0.000671226	-0.00106	0.00215	-8.29681e-05
971.411	0.00166	-0.00147	-0.00127	0.000791787	-0.003	971.411	-0.000484492	-0.00191	-0.0011	-0.00133	-0.0011	971.411	0.00354	0.000527392	-0.00228	-0.000495801	0.00199
972.133	0.00166	0.0018	0.00155	0.000791787	-0.003	972.133	-0.000484492	0.000381853	-0.000514184	-0.000568013	7.0168e-05	972.133	-0.00354	-0.00127	-0.00349	0.000165267	0.00337
972.855	-0.000240153	-0.00278	0.000423818	0.000218028	-0.0024	972.855	0.000790487	-0.00344	-0.00168	-0.00435	-0.00227	972.855	-0.00778	-0.00127	-0.000455669	-0.00248	-0.00216
973.578	0.00166	-0.00343	0.000423818	-0.00035573	0.000599909	973.578	-0.00176	-0.00191	-0.00402	-0.000568013	-0.00227	973.578	-0.00212	-0.00187	-0.000455669	-0.00314	0.000608433
974.3	-0.000240153	-0.000817593	-0.0024	0.00194	0	974.3	-0.00686	0.00115	-0.0011	-0.00133	7.0168e-05	974.3	-0.00212	0.00233	-0.0041	0.000826336	-0.00216
975.022	0.00166	-0.000817593	0.000423818	0.000791787	0.0018	975.022	-0.00813	-0.00344	-0.00168	-0.00133	7.0168e-05	975.022	-0.00212	-0.000671226	-0.00106	-0.00116	-0.00147
975.743	-0.0015	-0.000817593	0.000423818	0.000791787	0	975.743	-0.00431	-0.000381853	-0.0011	-0.00133	0.000654901	975.743	-0.00212	0.00113	-0.00228	-0.00248	-0.00147
976.465	0.000391828	-0.000817593	0.000423818	-0.00035573	0.000599909	976.465	-0.00176	-0.00267	-0.000514184	-0.00208	-0.0011	976.465	-0.00354	0.000527392	-0.00106	-0.00116	-0.00285
977.187	-0.000240153	-0.000163519	0.000988909	0.000218028	0.000599909	977.187	-0.00813	-0.00191	7.01159e-05	-0.000568013	-0.00227	977.187	-0.00495	-0.000671226	-0.00228	-0.00248	-0.00285
977.908	-0.000240153	-0.00147	0.00268	0.000218028	-0.000599909	977.908	-0.00303	-0.000381853	-0.000514184	-0.00133	0.000654901	977.908	-0.00636	-0.000671226	-0.000455669	-0.000495801	-0.00354
978.63	-0.00214	-0.000163519	0.00155	0.000791787	-0.0024	978.63	-0.00558	-0.00344	-0.000514184	-0.000568013	0.00124	978.63	0.00495	-0.00127	-0.00106	0.000165267	-0.000774369
979.351	0.00166	-0.000817593	0.00155	-0.000929489	0.000599909	979.351	-0.000484492	-0.0042	-0.0011	0.0017	0.000654901	979.351	-0.00212	-0.00307	-0.00106	0.000826336	-8.29681e-05
980.073	-0.000240153	-0.000817593	0.00212	0.00137	0.000599909	980.073	-0.000484492	-0.00344	-0.0011	0.0017	-0.0011	980.073	-0.00354	-0.00247	0.000759448	-0.00116	-0.00216
980.794	0.000391828	0.0018	-0.00127	0.000218028	-0.000599909	980.794	0.00334	-0.000381853	-0.00285	-0.000568013	0.000654901	980.794	-0.00354	-0.00247	-0.00106	-0.00248	0.000608433
981.515	0.00229	0.00245	-0.000706363	0.000791787	-0.000599909	981.515	-0.00431	-0.00115	0.000654415	-0.00133	0.000654901	981.515	0.00354	-7.19171e-05	0.00015189	-0.00116	-0.000774369
982.236	0.00229	-0.000817593	-0.000141273	0.000218028	-0.0024	982.236	-0.00558	-0.00191	0.00124	-0.000568013	-0.0011	982.236	-0.00636	0.00173	-0.000455669	-0.000495801	-0.00561
982.957	-0.000240153	0.00114	-0.000141273	-0.000929489	0	982.957	-0.000484492	-0.00191	-0.000514184	-0.00133	7.0168e-05	982.957	-0.00495	-7.19171e-05	-0.00228	-0.00578	-0.000774369
983.678	-0.000240153	-0.000163519	0.000988909	0.000218028	0.000599909	983.678	-0.00303	-0.00191	0.00241	-0.0036	0.000654901	983.678	-0.000707029	-0.00187	-0.00228	-0.00314	-0.000774369
984.399	0.00229	-0.00147	-0.000141273	0.000791787	-0.000599909	984.399	-0.000484492	-0.00344	-0.00285	-0.000568013	-0.0011	984.399	0.000707029	-0.000671226	-0.000455669	-0.00182	-0.00423
985.119	0.00229	-0.000817593	-0.000706363	0.00137	-0.000599909	985.119	-0.00686	-0.00115	-0.000514184	-0.00133	-0.00227	985.119	-0.00354	0.00173	-0.00349	0.000165267	-0.00216
985.84	0.00166	0.000490556	0.00212	-0.00035573	0	985.84	-0.00176	-0.000381853	7.01159e-05	-0.00133	-0.000514565	985.84	0.00212	0.000527392	-0.00289	0.00215	0.0013
986.561	0.000391828	-0.000817593	0.000988909	0.000791787	0.000599909	986.561	-0.00431	-0.000381853	-0.00344	-0.00284	-0.00168	986.561	-0.00212	0.00113	-0.00167	-0.00116	-0.00147
987.281	0.00166	0.00114	0.00212	-0.00208	-0.0042	987.281	-0.00431	-0.00344	-0.00168	-0.000568013	-0.000514565	987.281	-0.00636	-7.19171e-05	0.00015189	-0.00314	-8.29681e-05
988.002	0.00166	-0.00213	0.00155	-0.00208	0.0018	988.002	-0.00176	-0.000381853	-0.00227	-0.00133	-0.0011	988.002	-0.00495	0.00113	-0.00167	-0.00116	-8.29681e-05
988.722	-0.0015	-0.000163519	0.000423818	-0.0015	0.0018	988.722	-0.00431	-0.0042	0.000654415	-0.000568013	-0.0011	988.722	-0.00778	-0.00127	-0.00289	-0.00182	0.000608433
989.442	0.00229	-0.00147	-0.000141273	-0.00035573	-0.0012	989.442	-0.00303	-0.00191	-0.00285	-0.000568013	0.00124	989.442	-0.00636	-0.00187	-0.000455669	-0.00182	-8.29681e-05
990.162	-0.00277	-0.00278	0.000423818	-0.00035573	-0.0024	990.162	0.000790487	-0.00115	-0.00402	-0.00435	-0.00227	990.162	-0.00636	-0.00127	0.00015189	-0.00248	-0.000774369
990.882	-0.0015	-0.00278	-0.0024	-0.000929489	-0.003	990.882	-0.00558	-0.000381853	7.01159e-05	-0.00133	-0.0011	990.882	-0.00636	-0.00307	-0.00289	-0.00116	-0.00216
991.602	-0.00214	-0.000817593	-0.00184	-0.00265	-0.0012	991.602	-0.00558	-0.00344	-0.000514184	-0.000568013	-0.00227	991.602	-0.00495	-0.00247	-0.00167	-0.000495801	-0.00216
992.322	0.00102	-0.000817593	-0.000141273	-0.00208	-0.0024	992.322	-0.000484492	-0.00115	-0.000514184	-0.00208	-0.00168	992.322	-0.000707029	-0.00247	-0.00106	-0.00116	-0.00147

## Sheet: Fig. 3b
x (μm)	Normalized Intensity
	Red	Green	Blue
-90	0.08083	0.02066	0.00522
-89.7	0.08532	0.02481	0.00739
-89.4	0.08867	0.02865	0.0094
-89.1	0.0908	0.03182	0.01094
-88.8	0.09168	0.03397	0.01184
-88.5	0.09137	0.03487	0.01201
-88.2	0.08995	0.03444	0.0115
-87.9	0.08756	0.03272	0.01043
-87.6	0.08434	0.02993	0.00893
-87.3	0.08044	0.02638	0.00713
-87	0.07603	0.02245	0.00518
-86.7	0.0713	0.01852	0.00325
-86.4	0.06644	0.01497	0.00159
-86.1	0.06171	0.01213	0.000532521
-85.8	0.05739	0.01031	0.000388392
-85.5	0.05377	0.00978	0.00141
-85.2	0.05115	0.01076	0.00369
-84.9	0.0498	0.01344	0.00707
-84.6	0.04994	0.01788	0.01121
-84.3	0.05169	0.02398	0.01562
-84	0.05509	0.03147	0.01979
-83.7	0.06011	0.03991	0.02328
-83.4	0.06658	0.0487	0.02581
-83.1	0.07433	0.05716	0.02719
-82.8	0.0831	0.06462	0.02737
-82.5	0.09265	0.07053	0.0263
-82.2	0.10271	0.07449	0.02401
-81.9	0.11302	0.07629	0.02058
-81.6	0.1233	0.07592	0.01624
-81.3	0.13324	0.07349	0.01144
-81	0.14252	0.06923	0.00684
-80.7	0.15076	0.06345	0.00321
-80.4	0.15756	0.0565	0.00132
-80.1	0.1625	0.04884	0.00173
-79.8	0.16523	0.041	0.0047
-79.5	0.16545	0.03366	0.01009
-79.2	0.16301	0.02756	0.0175
-78.9	0.15792	0.02346	0.0263
-78.6	0.15037	0.02206	0.03581
-78.3	0.1407	0.02387	0.04536
-78	0.12943	0.02915	0.05426
-77.7	0.11716	0.03784	0.06183
-77.4	0.1045	0.04958	0.06735
-77.1	0.0921	0.06376	0.07008
-76.8	0.08053	0.07964	0.06942
-76.5	0.07028	0.09641	0.06509
-76.2	0.06176	0.11326	0.05727
-75.9	0.05534	0.12943	0.04674
-75.6	0.05129	0.14416	0.03473
-75.3	0.04986	0.15669	0.02284
-75	0.05126	0.16624	0.01269
-74.7	0.05563	0.17206	0.00568
-74.4	0.06305	0.17348	0.00287
-74.1	0.07347	0.17008	0.00488
-73.8	0.08673	0.16176	0.01195
-73.5	0.10249	0.14887	0.02402
-73.2	0.12027	0.13224	0.04073
-72.9	0.1395	0.11308	0.06139
-72.6	0.15951	0.0929	0.08487
-72.3	0.17964	0.07331	0.10954
-72	0.1993	0.05586	0.13331
-71.7	0.21801	0.04187	0.15387
-71.4	0.2354	0.03243	0.16901
-71.1	0.25125	0.0283	0.17701
-70.8	0.2654	0.03003	0.17697
-70.5	0.27774	0.03795	0.16895
-70.2	0.28813	0.05217	0.15387
-69.9	0.29634	0.07254	0.13334
-69.6	0.30205	0.09862	0.10929
-69.3	0.30486	0.12952	0.08381
-69	0.30436	0.16396	0.05899
-68.7	0.30015	0.20021	0.03692
-68.4	0.29199	0.23632	0.01972
-68.1	0.27983	0.27025	0.00951
-67.8	0.2639	0.30015	0.00818
-67.5	0.24465	0.32456	0.01715
-67.2	0.22282	0.3425	0.03698
-66.9	0.19928	0.35354	0.06715
-66.6	0.17498	0.35764	0.10602
-66.3	0.15087	0.35505	0.15105
-66	0.1278	0.34614	0.19919
-65.7	0.10651	0.33127	0.24738
-65.4	0.08759	0.31079	0.29281
-65.1	0.07152	0.28515	0.33318
-64.8	0.05874	0.25496	0.36657
-64.5	0.04963	0.22119	0.39135
-64.2	0.04462	0.1852	0.40603
-63.9	0.04417	0.14872	0.40928
-63.6	0.04869	0.11368	0.40017
-63.3	0.05856	0.08205	0.37852
-63	0.07402	0.05558	0.34519
-62.7	0.09513	0.03564	0.30223
-62.4	0.1217	0.02316	0.25275
-62.1	0.15335	0.01865	0.20055
-61.8	0.18948	0.02231	0.14955
-61.5	0.22941	0.03423	0.10332
-61.2	0.27245	0.05441	0.06475
-60.9	0.31798	0.08287	0.03592
-60.6	0.36554	0.11952	0.01831
-60.3	0.4148	0.16402	0.01291
-60	0.46558	0.21566	0.02042
-59.7	0.51772	0.27324	0.04122
-59.4	0.57099	0.33514	0.07525
-59.1	0.62496	0.39942	0.12172
-58.8	0.67895	0.46412	0.17901
-58.5	0.732	0.52751	0.24473
-58.2	0.78287	0.58834	0.31595
-57.9	0.83023	0.64596	0.38972
-57.6	0.87274	0.70022	0.46347
-57.3	0.90928	0.75127	0.5354
-57	0.93908	0.7993	0.6045
-56.7	0.96184	0.8442	0.67034
-56.4	0.97776	0.88541	0.73273
-56.1	0.98745	0.92188	0.79119
-55.8	0.99187	0.95222	0.8448
-55.5	0.99206	0.97499	0.89209
-55.2	0.98901	0.98904	0.9314
-54.9	0.98344	0.99383	0.96129
-54.6	0.97571	0.98958	0.981
-54.3	0.9658	0.9773	0.99076
-54	0.95335	0.95855	0.99181
-53.7	0.93778	0.93518	0.98611
-53.4	0.91852	0.9089	0.97582
-53.1	0.89511	0.88104	0.96276
-52.8	0.86744	0.85231	0.94795
-52.5	0.83578	0.82279	0.93144
-52.2	0.80081	0.79209	0.91246
-51.9	0.76353	0.75959	0.88977
-51.6	0.72515	0.72474	0.86223
-51.3	0.68689	0.6873	0.82929
-51	0.64983	0.64753	0.79123
-50.7	0.61474	0.60617	0.7492
-50.4	0.58201	0.56435	0.70493
-50.1	0.5516	0.52334	0.66026
-49.8	0.52318	0.48435	0.61669
-49.5	0.49616	0.44826	0.57497
-49.2	0.46985	0.41547	0.53506
-48.9	0.44367	0.38589	0.49627
-48.6	0.41719	0.35901	0.45763
-48.3	0.39026	0.33403	0.41835
-48	0.36299	0.31014	0.37816
-47.7	0.33578	0.28669	0.33749
-47.4	0.30916	0.26335	0.29735
-47.1	0.28377	0.24016	0.25907
-46.8	0.26016	0.21749	0.22391
-46.5	0.23876	0.19593	0.19272
-46.2	0.21981	0.17607	0.16578
-45.9	0.20327	0.15839	0.14279
-45.6	0.18892	0.14307	0.12306
-45.3	0.17634	0.12998	0.10578
-45	0.16504	0.1187	0.09026
-44.7	0.15447	0.10863	0.0761
-44.4	0.1442	0.09916	0.06322
-44.1	0.13389	0.0898	0.05176
-43.8	0.12339	0.08029	0.04196
-43.5	0.1127	0.07064	0.03398
-43.2	0.10201	0.06109	0.02784
-42.9	0.0916	0.05201	0.02338
-42.6	0.08179	0.04377	0.02029
-42.3	0.07291	0.03667	0.01818
-42	0.06519	0.0308	0.01664
-41.7	0.05875	0.02609	0.01534
-41.4	0.05356	0.02233	0.01405
-41.1	0.04946	0.01923	0.01266
-40.8	0.0462	0.01652	0.01119
-40.5	0.04344	0.014	0.00973
-40.2	0.04085	0.01157	0.00842
-39.9	0.03818	0.00925	0.0074
-39.6	0.03525	0.00711	0.00672
-39.3	0.032	0.00524	0.00634
-39	0.0285	0.00371	0.00615
-38.7	0.02492	0.00255	0.00594
-38.4	0.02147	0.00174	0.00556
-38.1	0.01837	0.00124	0.00491
-37.8	0.01578	0.000968725	0.00402
-37.5	0.01381	0.000875935	0.00299
-37.2	0.01244	0.000901077	0.002
-36.9	0.01157	0.000995009	0.0012
-36.6	0.01102	0.00111	0.000680473
-36.3	0.01061	0.0012	0.000416138
-36	0.01013	0.00123	0.000322159
-35.7	0.00945	0.00116	0.000287208
-35.4	0.00851	0.000999844	0.000231295
-35.1	0.00733	0.00078916	0.000136873
-34.8	0.00599	0.000588549	4.34506e-05
-34.5	0.00461	0.000470756	1.17395e-05
-34.2	0.00333	0.000492533	7.88695e-05
-33.9	0.00225	0.000671352	0.000229842
-33.6	0.00145	0.000973811	0.000400602
-33.3	0.000925037	0.00132	0.000510345
-33	0.000635593	0.00162	0.000504604
-32.7	0.000508929	0.00177	0.00038496
-32.4	0.000462746	0.00172	0.000208757
-32.1	0.000428552	0.0015	5.88685e-05
-31.8	0.000367302	0.00117	8.22031e-08
-31.5	0.000274469	0.00081415	4.60291e-05
-31.2	0.000174087	0.00053365	0.000154782
-30.9	0.000104498	0.000383273	0.000255357
-30.6	0.000100754	0.000365772	0.000290176
-30.3	0.000179365	0.000433494	0.000249547
-30	0.000330103	0.000511313	0.000178402
-29.7	0.000517238	0.000529738	0.000150852
-29.4	0.000689655	0.000454738	0.000226113
-29.1	0.00079653	0.000302148	0.000410242
-28.8	0.000803584	0.000130808	0.00064563
-28.5	0.000704737	1.72526e-05	0.00083551
-28.2	0.000525376	2.23846e-05	0.000891625
-27.9	0.00031601	0.000163932	0.000780129
-27.6	0.000137974	0.000406251	0.00054098
-27.3	4.53395e-05	0.000672004	0.000269787
-27	6.84198e-05	0.000871291	7.10527e-05
-26.7	0.000203922	0.000936546	7.20181e-06
-26.4	0.000414924	0.000849037	7.03281e-05
-26.1	0.000641013	0.000646033	0.000191552
-25.8	0.000815884	0.000405585	0.000282644
-25.5	0.0008874	0.000214993	0.000287016
-25.2	0.000834214	0.000135824	0.000211954
-24.9	0.000673867	0.000179865	0.000124046
-24.6	0.000459618	0.000305988	0.0001099
-24.3	0.000266465	0.000439312	0.000223606
-24	0.000169988	0.000504738	0.00045021
-23.7	0.000223891	0.000460825	0.000706401
-23.4	0.000442692	0.000319605	0.000879593
-23.1	0.000794778	0.00014355	0.000885476
-22.8	0.00121	2.0385e-05	0.000713323
-22.5	0.00159	2.57508e-05	0.000434169
-22.2	0.00184	0.00018914	0.000166474
-21.9	0.00191	0.000477606	1.6768e-05
-21.6	0.00176	0.000804758	2.66752e-05
-21.3	0.00143	0.00106	0.000154717
-21	0.000993884	0.00116	0.00030286
-20.7	0.000560674	0.00107	0.000373499
-20.4	0.000226394	0.000821688	0.000325712
-20.1	6.22202e-05	0.000510113	0.000199512
-19.8	9.1602e-05	0.000246724	9.39092e-05
-19.5	0.000284428	0.000119409	0.000109912
-19.2	0.00056622	0.00015737	0.000289411
-18.9	0.000839989	0.000320492	0.000584171
-18.6	0.00101	0.000517435	0.000873687
-18.3	0.00103	0.000645361	0.00102
-18	0.000886511	0.000635071	0.000958961
-17.7	0.000624042	0.000482644	0.000700188
-17.4	0.0003342	0.000253828	0.000361822
-17.1	0.000122341	5.84449e-05	9.25846e-05
-16.8	7.89402e-05	4.56244e-06	4.14998e-07
-16.5	0.000251448	0.000151013	9.79275e-05
-16.2	0.000627428	0.000478196	0.000298796
-15.9	0.00113	0.000890229	0.000467833
-15.6	0.00166	0.00125	0.00049821
-15.3	0.00206	0.00143	0.000373641
-15	0.00225	0.00136	0.000180461
-14.7	0.00217	0.00107	6.11659e-05
-14.4	0.00183	0.000667112	0.000133192
-14.1	0.00131	0.000299632	0.000416975
-13.8	0.000749688	9.96287e-05	0.0008141
-13.5	0.000290051	0.000128988	0.00115
-13.2	4.59526e-05	0.000354163	0.00126
-12.9	7.35672e-05	0.000660036	0.00109
-12.6	0.000352788	0.000898338	0.00070801
-12.3	0.00079184	0.00095151	0.00029053
-12	0.00125	0.000785713	3.16522e-05
-11.7	0.00159	0.000470122	3.79625e-05
-11.4	0.0017	0.00015277	0.000274305
-11.1	0.00153	9.29256e-07	0.000583479
-10.8	0.00115	0.000129299	0.000773591
-10.5	0.000659524	0.000545593	0.000727333
-10.2	0.0002425	0.00114	0.000473337
-9.9	5.8405e-05	0.00171	0.000177812
-9.6	0.000218785	0.00205	5.67218e-05
-9.3	0.000744891	0.00204	0.000252932
-9	0.00155	0.00166	0.000744889
-8.7	0.00247	0.00106	0.00134
-8.4	0.00328	0.000469743	0.00176
-8.1	0.00377	0.000115534	0.0018
-7.8	0.00379	0.000141952	0.00141
-7.5	0.00333	0.000537109	0.000783677
-7.2	0.00249	0.00113	0.000216974
-6.9	0.00148	0.00167	3.02835e-07
-6.6	0.000587529	0.00191	0.000240753
-6.3	6.85332e-05	0.00171	0.000800434
-6	0.000100543	0.00116	0.00136
-5.7	0.00071636	0.000490702	0.00159
-5.4	0.00179	4.51425e-05	0.00134
-5.1	0.00304	0.000122969	0.00074132
-4.8	0.00413	0.000848355	0.000177889
-4.5	0.00472	0.00209	8.54356e-05
-4.2	0.00462	0.00349	0.000714261
-3.9	0.0038	0.00456	0.00195
-3.6	0.00247	0.00486	0.00333
-3.3	0.00106	0.00423	0.0042
-3	0.000123571	0.00284	0.00408
-2.7	0.000235923	0.00122	0.00293
-2.4	0.00185	0.000137286	0.0013
-2.1	0.00259	0.000172677	5.99815e-05
-1.8	0.00504	0.00116	0.000202448
-1.5	0.00808	0.00304	0.00137
-1.2	0.01132	0.00556	0.0035
-0.9	0.01433	0.00822	0.00613
-0.6	0.01666	0.01046	0.00853
-0.3	0.01796	0.01176	0.00999
0	0.01802	0.01181	0.01004
0.3	0.01684	0.01061	0.00867
0.6	0.01459	0.00842	0.00631
0.9	0.01163	0.00577	0.00367
1.2	0.00839	0.00323	0.00149
1.5	0.00532	0.00129	0.000245452
1.8	0.00279	0.000223005	3.88269e-05
2.1	0.0021	0.000112308	0.00118
2.4	0.00033077	0.00112	0.00282
2.7	9.27861e-05	0.00272	0.00402
3	0.000952771	0.00416	0.00422
3.3	0.00234	0.00486	0.00341
3.6	0.0037	0.00462	0.00205
3.9	0.00458	0.0036	0.000788812
4.2	0.00476	0.00221	0.000113574
4.5	0.00422	0.000933448	0.000164212
4.8	0.00316	0.000156744	0.000710549
5.1	0.00191	2.7556e-05	0.00132
5.4	0.000808563	0.00043996	0.0016
5.7	0.000140707	0.0011	0.0014
6	5.16254e-05	0.00168	0.00085087
6.3	0.000523871	0.0019	0.000275946
6.6	0.00139	0.0017	2.70286e-06
6.9	0.0024	0.00118	0.00018538
7.2	0.00327	0.000582917	0.000733257
7.5	0.00378	0.000167171	0.00137
7.8	0.0038	0.000112365	0.00178
8.1	0.00335	0.000443085	0.00177
8.4	0.00257	0.00103	0.00137
8.7	0.00165	0.00164	0.000785125
9	0.000824144	0.00204	0.000283159
9.3	0.000266906	0.00208	6.88916e-05
9.6	7.19619e-05	0.00176	0.000175683
9.9	0.000227703	0.0012	0.000468959
10.2	0.000629695	0.000595783	0.000733251
10.5	0.00112	0.000156498	0.000795207
10.8	0.00152	6.54104e-07	0.000615691
11.1	0.00171	0.000130439	0.000304076
11.4	0.00162	0.000438224	5.12659e-05
11.7	0.0013	0.000758457	2.09717e-05
12	0.000845498	0.00093921	0.000258946
12.3	0.000396075	0.000903757	0.000667831
12.6	9.5236e-05	0.000678043	0.00106
12.9	4.07397e-05	0.000374638	0.00125
13.2	0.000260147	0.000141626	0.00116
13.5	0.000704103	9.8577e-05	0.000835425
13.8	0.00126	0.000286069	0.000441904
14.1	0.00179	0.00064876	0.000152168
14.4	0.00215	0.00106	7.10213e-05
14.7	0.00227	0.00136	0.000185229
15	0.0021	0.00145	0.000381201
15.3	0.00171	0.00129	0.000514808
15.6	0.0012	0.000938292	0.00049363
15.9	0.000685868	0.000521297	0.000326931
16.2	0.0002942	0.000178466	0.000117624
16.5	0.000101574	1.11202e-05	2.45702e-06
16.8	0.000126407	4.58658e-05	7.42358e-05
17.1	0.000326361	0.000229734	0.000328587
17.4	0.000613811	0.000457236	0.000663516
17.7	0.000883267	0.0006171	0.000931129
18	0.00104	0.000638991	0.00101
18.3	0.00104	0.000521199	0.000879721
18.6	0.000876271	0.000328656	0.000601618
18.9	0.000605702	0.000163014	0.000310035
19.2	0.000317218	0.000117871	0.000127649
19.5	0.000108744	0.000237931	0.000107683
19.8	5.82814e-05	0.000498837	0.000212835
20.1	0.000201081	0.000815637	0.000343475
20.4	0.000519051	0.00108	0.000397912
20.7	0.000945152	0.00118	0.000330934
21	0.00138	0.0011	0.00017879
21.3	0.00172	0.000850289	3.78055e-05
21.6	0.0019	0.000521037	9.23258e-06
21.9	0.00186	0.00022098	0.000140983
22.2	0.00162	4.01376e-05	0.000398089
22.5	0.00125	1.6859e-05	0.00067776
22.8	0.000842182	0.000126769	0.000860699
23.1	0.000484169	0.000297211	0.00087108
23.4	0.000253028	0.000440398	0.000713417
23.7	0.000184112	0.0004911	0.000467411
24	0.000266812	0.00043325	0.000244588
24.3	0.000450438	0.000304824	0.000130659
24.6	0.000660818	0.000179533	0.000144462
24.9	0.000822556	0.000133469	0.000234618
25.2	0.00088054	0.000210907	0.000314217
25.5	0.000814662	0.000403605	0.000313388
25.8	0.000643902	0.000652173	0.000220435
26.1	0.000418986	0.000868896	8.90835e-05
26.4	0.000206168	0.000972562	8.25351e-06
26.7	6.70868e-05	0.00092101	5.12719e-05
27	4.06397e-05	0.00072815	0.000232501
27.3	0.000132062	0.000458649	0.000495154
27.6	0.000312169	0.000202622	0.00073708
27.9	0.000526689	4.07551e-05	0.000860859
28.2	0.000712702	1.40213e-05	0.00082167
28.5	0.000817148	0.000110104	0.000647856
28.8	0.000811934	0.000271695	0.000423979
29.1	0.000701216	0.000422846	0.000246156
29.4	0.000518897	0.000502279	0.00017386
29.7	0.000317301	0.000489809	0.000203615
30	0.000150661	0.00041501	0.000277525
30.3	5.86076e-05	0.000344589	0.000320593
30.6	5.48505e-05	0.00035364	0.000285398
30.9	0.000124678	0.000492512	0.000179341
31.2	0.00023222	0.000762805	5.9793e-05
31.5	0.000335409	0.00111	4.51441e-07
31.8	0.000404066	0.00145	4.80327e-05
32.1	0.000435417	0.00168	0.00019361
32.4	0.00046179	0.00174	0.00037464
32.7	0.000547371	0.00161	0.000506729
33	0.00077399	0.00133	0.000527781
33.3	0.00122	0.00098581	0.000430395
33.6	0.00193	0.000676702	0.000264825
33.9	0.00292	0.000480179	0.000111087
34.2	0.00412	0.000431515	3.5766e-05
34.5	0.00544	0.00051628	5.77228e-05
34.8	0.00675	0.000681214	0.000142095
35.1	0.00792	0.000856969	0.00022654
35.4	0.00886	0.000983081	0.000265638
35.7	0.00954	0.00103	0.000268677
36	0.01	0.000983914	0.000308565
36.3	0.01037	0.000881913	0.000494305
36.6	0.01081	0.00075801	0.000918736
36.9	0.01153	0.000652358	0.00161
37.2	0.01269	0.00060227	0.00249
37.5	0.0144	0.000645115	0.00343
37.8	0.01668	0.000825187	0.00427
38.1	0.01946	0.0012	0.00488
38.4	0.02258	0.00183	0.00524
38.7	0.02584	0.00276	0.00542
39	0.02903	0.00404	0.00558
39.3	0.03198	0.00565	0.0059
39.6	0.03462	0.00752	0.00648
39.9	0.03698	0.00958	0.00736
40.2	0.03922	0.01175	0.00849
40.5	0.04157	0.01402	0.00975
40.8	0.04436	0.01644	0.011
41.1	0.04788	0.01921	0.01215
41.4	0.05241	0.02256	0.01318
41.7	0.05811	0.02677	0.01418
42	0.06502	0.03205	0.01536
42.3	0.07305	0.0385	0.017
42.6	0.082	0.04603	0.01947
42.9	0.09157	0.05438	0.02311
43.2	0.10145	0.06319	0.02822
43.5	0.11138	0.0721	0.03496
43.8	0.12118	0.08087	0.04334
44.1	0.13081	0.08946	0.05322
44.4	0.14041	0.09808	0.0644
44.7	0.15028	0.10718	0.07674
45	0.16084	0.11734	0.09033
45.3	0.1726	0.12913	0.10553
45.6	0.18603	0.14297	0.12301
45.9	0.20155	0.15901	0.14356
46.2	0.21942	0.17712	0.16786
46.5	0.23968	0.19688	0.19628
46.8	0.26215	0.21773	0.22862
47.1	0.28645	0.23912	0.26415
47.4	0.31204	0.26072	0.30173
47.7	0.33834	0.28247	0.34012
48	0.36481	0.30469	0.37839
48.3	0.39107	0.32803	0.41612
48.6	0.41698	0.35328	0.45356
48.9	0.44265	0.38124	0.49146
49.2	0.46849	0.41244	0.53077
49.5	0.49507	0.44705	0.57216
49.8	0.52304	0.48474	0.61571
50.1	0.55301	0.52472	0.6607
50.4	0.58536	0.5659	0.70571
50.7	0.62015	0.60706	0.74899
51	0.65705	0.64713	0.78884
51.3	0.69538	0.68541	0.82416
51.6	0.73412	0.72165	0.85465
51.9	0.77209	0.75607	0.88085
52.2	0.80813	0.78918	0.90389
52.5	0.84123	0.82161	0.92495
52.8	0.8707	0.85375	0.94483
53.1	0.89626	0.88549	0.96348
53.4	0.918	0.91614	0.97988
53.7	0.93633	0.94439	0.99222
54	0.95182	0.96848	0.99829
54.3	0.96502	0.98654	0.99607
54.6	0.97629	0.99691	0.98423
54.9	0.98567	0.99849	0.96238
55.2	0.99277	0.99094	0.93112
55.5	0.99686	0.97467	0.8917
55.8	0.99692	0.9507	0.84561
56.1	0.99185	0.92035	0.79406
56.4	0.98063	0.88493	0.73776
56.7	0.96254	0.84539	0.67685
57	0.93729	0.80219	0.61126
57.3	0.90507	0.75532	0.54109
57.6	0.86656	0.70448	0.46708
57.9	0.82281	0.64939	0.39085
58.2	0.77508	0.59006	0.31489
58.5	0.72467	0.52706	0.24226
58.8	0.67277	0.46155	0.17608
59.1	0.62033	0.39526	0.11909
59.4	0.56801	0.33018	0.07332
59.7	0.5162	0.26834	0.04001
60	0.46512	0.2115	0.01974
60.3	0.4149	0.161	0.01261
60.6	0.3657	0.11769	0.01842
60.9	0.31784	0.08204	0.03669
61.2	0.2718	0.05428	0.06647
61.5	0.22823	0.03454	0.10615
61.8	0.18791	0.02294	0.15327
62.1	0.15162	0.01961	0.20453
62.4	0.12005	0.02454	0.25613
62.7	0.09376	0.03747	0.30417
63	0.07305	0.05777	0.34524
63.3	0.058	0.08432	0.37677
63.6	0.04849	0.1156	0.39725
63.9	0.04423	0.14983	0.40613
64.2	0.04487	0.18516	0.40355
64.5	0.05001	0.21988	0.39006
64.8	0.05927	0.25258	0.36644
65.1	0.07227	0.28215	0.33371
65.4	0.08861	0.30778	0.29327
65.7	0.10784	0.32879	0.24714
66	0.12939	0.34456	0.198
66.3	0.15257	0.35442	0.14907
66.6	0.17654	0.35768	0.10374
66.9	0.20036	0.35376	0.06514
67.2	0.2231	0.34237	0.03563
67.5	0.24383	0.32363	0.01651
67.8	0.26182	0.29825	0.00802
68.1	0.27652	0.26748	0.00947
68.4	0.28763	0.23306	0.01953
68.7	0.29512	0.19695	0.03652
69	0.29912	0.16118	0.05856
69.3	0.29992	0.12757	0.08363
69.6	0.29784	0.09761	0.10955
69.9	0.29319	0.07242	0.13396
70.2	0.28619	0.05271	0.15453
70.5	0.27697	0.03891	0.16914
70.8	0.26558	0.0312	0.17625
71.1	0.25208	0.02955	0.17519
71.4	0.23653	0.03372	0.16626
71.7	0.21912	0.04318	0.15069
72	0.20016	0.0571	0.13031
72.3	0.18012	0.07434	0.10727
72.6	0.15959	0.09347	0.0836
72.9	0.13928	0.11292	0.06108
73.2	0.11989	0.13114	0.04109
73.5	0.10207	0.14676	0.02467
73.8	0.0864	0.15875	0.01262
74.1	0.07331	0.16651	0.00544
74.4	0.06306	0.16981	0.00334
74.7	0.05579	0.16878	0.00613
75	0.05152	0.16377	0.01311
75.3	0.05019	0.15527	0.02311
75.6	0.05165	0.14381	0.0346
75.9	0.05574	0.12997	0.04598
76.2	0.06221	0.1144	0.05579
76.5	0.07078	0.09781	0.06302
76.8	0.08107	0.08104	0.06709
77.1	0.09263	0.06498	0.06793
77.4	0.10491	0.05054	0.06577
77.7	0.1173	0.03856	0.06103
78	0.12916	0.02964	0.05419
78.3	0.13988	0.02414	0.04579
78.6	0.14892	0.02205	0.03645
78.9	0.15585	0.02312	0.02687
79.2	0.16041	0.02683	0.01788
79.5	0.16252	0.03255	0.0103
79.8	0.16222	0.03959	0.00481
80.1	0.15971	0.04728	0.00182
80.4	0.15525	0.05502	0.00135
80.7	0.14916	0.06226	0.00309
81	0.14175	0.06848	0.00643
81.3	0.13334	0.0732	0.01067
81.6	0.12418	0.07602	0.01517
81.9	0.11455	0.07663	0.01938
82.2	0.10469	0.07488	0.02293
82.5	0.09486	0.07081	0.02557
82.8	0.08535	0.0647	0.02709
83.1	0.07644	0.05704	0.02732
83.4	0.06843	0.04846	0.02618
83.7	0.06161	0.03966	0.0237
84	0.05619	0.0313	0.02008
84.3	0.05235	0.02394	0.01573
84.6	0.05015	0.01796	0.01117
84.9	0.04955	0.01359	0.00698
85.2	0.05044	0.0109	0.00363
85.5	0.05263	0.00984	0.0014
85.8	0.05588	0.01029	0.000371432
86.1	0.05993	0.01205	0.000416239
86.4	0.06452	0.01488	0.00131
86.7	0.06939	0.01847	0.00279
87	0.07431	0.02245	0.00463
87.3	0.07904	0.02641	0.00663
87.6	0.08337	0.02991	0.0086
87.9	0.08708	0.03259	0.01034
88.2	0.08995	0.03412	0.01161
88.5	0.09178	0.03436	0.01222
88.8	0.0924	0.03331	0.01202
89.1	0.09168	0.0311	0.01102
89.4	0.08958	0.02801	0.00934
89.7	0.08613	0.02436	0.00726
90	0.08148	0.02047	0.00509

## Sheet: Fig. 3c
x (μm)	Normalized Intensity
	Red	Green	Blue
-90	0.01135	0.01594	0.0124
-89.85	0.01138	0.01594	0.01239
-89.7	0.01141	0.01593	0.01238
-89.55	0.01143	0.01592	0.01236
-89.4	0.01146	0.01591	0.01235
-89.25	0.01149	0.01589	0.01232
-89.1	0.01152	0.01587	0.0123
-88.95	0.01155	0.01584	0.01227
-88.8	0.01159	0.01581	0.01225
-88.65	0.01162	0.01578	0.01221
-88.5	0.01165	0.01574	0.01218
-88.35	0.01169	0.0157	0.01215
-88.2	0.01173	0.01566	0.01211
-88.05	0.01176	0.01561	0.01207
-87.9	0.0118	0.01555	0.01204
-87.75	0.01185	0.01549	0.012
-87.6	0.01189	0.01543	0.01196
-87.45	0.01193	0.01537	0.01192
-87.3	0.01198	0.0153	0.01188
-87.15	0.01202	0.01522	0.01184
-87	0.01207	0.01515	0.01181
-86.85	0.01212	0.01507	0.01177
-86.7	0.01217	0.01498	0.01173
-86.55	0.01222	0.0149	0.0117
-86.4	0.01228	0.01481	0.01167
-86.25	0.01234	0.01471	0.01164
-86.1	0.01239	0.01462	0.01161
-85.95	0.01245	0.01452	0.01158
-85.8	0.01252	0.01442	0.01156
-85.65	0.01258	0.01431	0.01154
-85.5	0.01265	0.01421	0.01152
-85.35	0.01272	0.0141	0.01151
-85.2	0.01279	0.01399	0.0115
-85.05	0.01286	0.01388	0.01149
-84.9	0.01294	0.01376	0.01148
-84.75	0.01301	0.01365	0.01148
-84.6	0.01309	0.01353	0.01149
-84.45	0.01318	0.01342	0.01149
-84.3	0.01326	0.0133	0.0115
-84.15	0.01335	0.01318	0.01152
-84	0.01344	0.01306	0.01154
-83.85	0.01353	0.01294	0.01156
-83.7	0.01363	0.01283	0.01158
-83.55	0.01373	0.01271	0.01161
-83.4	0.01383	0.01259	0.01164
-83.25	0.01393	0.01247	0.01168
-83.1	0.01404	0.01236	0.01172
-82.95	0.01415	0.01224	0.01176
-82.8	0.01426	0.01213	0.01181
-82.65	0.01438	0.01202	0.01186
-82.5	0.01449	0.0119	0.01191
-82.35	0.01462	0.0118	0.01196
-82.2	0.01474	0.01169	0.01202
-82.05	0.01487	0.01158	0.01208
-81.9	0.015	0.01148	0.01214
-81.75	0.01513	0.01138	0.0122
-81.6	0.01527	0.01128	0.01227
-81.45	0.01541	0.01119	0.01233
-81.3	0.01556	0.0111	0.0124
-81.15	0.01571	0.01101	0.01247
-81	0.01586	0.01092	0.01253
-80.85	0.01601	0.01084	0.0126
-80.7	0.01617	0.01076	0.01267
-80.55	0.01633	0.01069	0.01274
-80.4	0.01649	0.01062	0.01281
-80.25	0.01666	0.01055	0.01287
-80.1	0.01683	0.01049	0.01294
-79.95	0.01701	0.01043	0.013
-79.8	0.01718	0.01037	0.01306
-79.65	0.01737	0.01032	0.01312
-79.5	0.01755	0.01027	0.01318
-79.35	0.01774	0.01023	0.01323
-79.2	0.01793	0.01019	0.01328
-79.05	0.01812	0.01016	0.01333
-78.9	0.01832	0.01013	0.01337
-78.75	0.01852	0.01011	0.01342
-78.6	0.01873	0.01009	0.01345
-78.45	0.01894	0.01008	0.01349
-78.3	0.01915	0.01007	0.01351
-78.15	0.01936	0.01006	0.01354
-78	0.01958	0.01006	0.01356
-77.85	0.0198	0.01007	0.01357
-77.7	0.02002	0.01008	0.01358
-77.55	0.02025	0.01009	0.01359
-77.4	0.02048	0.01011	0.01359
-77.25	0.02071	0.01013	0.01358
-77.1	0.02094	0.01016	0.01357
-76.95	0.02118	0.01019	0.01356
-76.8	0.02142	0.01023	0.01354
-76.65	0.02167	0.01028	0.01351
-76.5	0.02191	0.01032	0.01348
-76.35	0.02216	0.01037	0.01344
-76.2	0.02241	0.01043	0.0134
-76.05	0.02266	0.01049	0.01336
-75.9	0.02292	0.01056	0.01331
-75.75	0.02318	0.01063	0.01325
-75.6	0.02343	0.0107	0.01319
-75.45	0.0237	0.01078	0.01312
-75.3	0.02396	0.01086	0.01305
-75.15	0.02423	0.01095	0.01298
-75	0.02449	0.01104	0.0129
-74.85	0.02476	0.01114	0.01282
-74.7	0.02503	0.01124	0.01273
-74.55	0.02531	0.01134	0.01264
-74.4	0.02558	0.01144	0.01255
-74.25	0.02586	0.01155	0.01245
-74.1	0.02613	0.01167	0.01236
-73.95	0.02641	0.01179	0.01226
-73.8	0.02669	0.01191	0.01215
-73.65	0.02697	0.01203	0.01205
-73.5	0.02725	0.01216	0.01194
-73.35	0.02754	0.01228	0.01184
-73.2	0.02782	0.01242	0.01173
-73.05	0.0281	0.01255	0.01162
-72.9	0.02839	0.01269	0.01151
-72.75	0.02867	0.01283	0.0114
-72.6	0.02896	0.01297	0.01129
-72.45	0.02925	0.01312	0.01119
-72.3	0.02954	0.01326	0.01108
-72.15	0.02982	0.01341	0.01097
-72	0.03011	0.01356	0.01087
-71.85	0.0304	0.01371	0.01077
-71.7	0.03069	0.01387	0.01067
-71.55	0.03098	0.01402	0.01057
-71.4	0.03127	0.01418	0.01047
-71.25	0.03156	0.01433	0.01038
-71.1	0.03185	0.01449	0.01029
-70.95	0.03214	0.01465	0.0102
-70.8	0.03243	0.01481	0.01012
-70.65	0.03272	0.01497	0.01004
-70.5	0.03301	0.01513	0.00997
-70.35	0.0333	0.01529	0.0099
-70.2	0.03359	0.01545	0.00983
-70.05	0.03388	0.01561	0.00977
-69.9	0.03417	0.01578	0.00971
-69.75	0.03445	0.01594	0.00966
-69.6	0.03474	0.0161	0.00961
-69.45	0.03503	0.01626	0.00957
-69.3	0.03532	0.01642	0.00953
-69.15	0.03561	0.01657	0.0095
-69	0.0359	0.01673	0.00947
-68.85	0.03619	0.01689	0.00945
-68.7	0.03648	0.01704	0.00943
-68.55	0.03677	0.0172	0.00942
-68.4	0.03706	0.01735	0.00941
-68.25	0.03735	0.01751	0.00941
-68.1	0.03764	0.01766	0.00942
-67.95	0.03793	0.01781	0.00943
-67.8	0.03822	0.01796	0.00944
-67.65	0.03851	0.0181	0.00947
-67.5	0.0388	0.01825	0.00949
-67.35	0.03909	0.01839	0.00952
-67.2	0.03939	0.01854	0.00956
-67.05	0.03968	0.01868	0.0096
-66.9	0.03997	0.01882	0.00965
-66.75	0.04027	0.01896	0.0097
-66.6	0.04056	0.01909	0.00975
-66.45	0.04086	0.01923	0.00981
-66.3	0.04116	0.01936	0.00987
-66.15	0.04145	0.0195	0.00994
-66	0.04175	0.01963	0.01001
-65.85	0.04205	0.01976	0.01009
-65.7	0.04235	0.01989	0.01017
-65.55	0.04266	0.02002	0.01025
-65.4	0.04296	0.02015	0.01034
-65.25	0.04327	0.02028	0.01042
-65.1	0.04358	0.02041	0.01051
-64.95	0.04388	0.02054	0.01061
-64.8	0.0442	0.02067	0.0107
-64.65	0.04451	0.0208	0.0108
-64.5	0.04482	0.02093	0.0109
-64.35	0.04514	0.02106	0.011
-64.2	0.04546	0.02119	0.01111
-64.05	0.04578	0.02133	0.01121
-63.9	0.0461	0.02146	0.01132
-63.75	0.04643	0.0216	0.01142
-63.6	0.04676	0.02173	0.01153
-63.45	0.04709	0.02188	0.01164
-63.3	0.04742	0.02202	0.01174
-63.15	0.04776	0.02216	0.01185
-63	0.04809	0.02231	0.01196
-62.85	0.04843	0.02246	0.01206
-62.7	0.04878	0.02262	0.01217
-62.55	0.04912	0.02278	0.01227
-62.4	0.04947	0.02294	0.01237
-62.25	0.04982	0.02311	0.01248
-62.1	0.05017	0.02329	0.01258
-61.95	0.05053	0.02346	0.01268
-61.8	0.05089	0.02365	0.01277
-61.65	0.05125	0.02384	0.01287
-61.5	0.05161	0.02403	0.01296
-61.35	0.05198	0.02423	0.01305
-61.2	0.05235	0.02444	0.01314
-61.05	0.05272	0.02466	0.01322
-60.9	0.05309	0.02488	0.01331
-60.75	0.05347	0.02511	0.01339
-60.6	0.05385	0.02534	0.01347
-60.45	0.05423	0.02559	0.01354
-60.3	0.05461	0.02584	0.01361
-60.15	0.05499	0.0261	0.01368
-60	0.05538	0.02637	0.01375
-59.85	0.05577	0.02664	0.01381
-59.7	0.05615	0.02693	0.01387
-59.55	0.05654	0.02722	0.01393
-59.4	0.05694	0.02752	0.01399
-59.25	0.05733	0.02783	0.01404
-59.1	0.05772	0.02815	0.01409
-58.95	0.05812	0.02848	0.01414
-58.8	0.05851	0.02881	0.01418
-58.65	0.0589	0.02916	0.01423
-58.5	0.0593	0.02951	0.01427
-58.35	0.05969	0.02987	0.01431
-58.2	0.06009	0.03024	0.01435
-58.05	0.06048	0.03062	0.01438
-57.9	0.06087	0.031	0.01442
-57.75	0.06127	0.03139	0.01445
-57.6	0.06166	0.0318	0.01449
-57.45	0.06204	0.0322	0.01452
-57.3	0.06243	0.03262	0.01456
-57.15	0.06282	0.03304	0.01459
-57	0.0632	0.03347	0.01463
-56.85	0.06358	0.03391	0.01467
-56.7	0.06395	0.03435	0.01471
-56.55	0.06433	0.03479	0.01475
-56.4	0.0647	0.03525	0.01479
-56.25	0.06506	0.0357	0.01484
-56.1	0.06542	0.03616	0.01489
-55.95	0.06578	0.03663	0.01494
-55.8	0.06613	0.0371	0.015
-55.65	0.06648	0.03757	0.01506
-55.5	0.06682	0.03804	0.01513
-55.35	0.06715	0.03852	0.0152
-55.2	0.06748	0.03899	0.01528
-55.05	0.06781	0.03947	0.01536
-54.9	0.06812	0.03995	0.01545
-54.75	0.06843	0.04043	0.01555
-54.6	0.06874	0.0409	0.01566
-54.45	0.06903	0.04138	0.01577
-54.3	0.06932	0.04186	0.0159
-54.15	0.0696	0.04233	0.01603
-54	0.06987	0.0428	0.01617
-53.85	0.07014	0.04327	0.01632
-53.7	0.07039	0.04373	0.01648
-53.55	0.07064	0.04419	0.01665
-53.4	0.07088	0.04465	0.01683
-53.25	0.0711	0.0451	0.01702
-53.1	0.07132	0.04554	0.01722
-52.95	0.07153	0.04598	0.01743
-52.8	0.07173	0.04642	0.01765
-52.65	0.07192	0.04684	0.01789
-52.5	0.0721	0.04727	0.01813
-52.35	0.07227	0.04768	0.01839
-52.2	0.07243	0.04809	0.01866
-52.05	0.07258	0.04849	0.01893
-51.9	0.07272	0.04888	0.01922
-51.75	0.07285	0.04926	0.01952
-51.6	0.07297	0.04964	0.01983
-51.45	0.07308	0.05001	0.02015
-51.3	0.07318	0.05037	0.02049
-51.15	0.07326	0.05072	0.02083
-51	0.07334	0.05107	0.02118
-50.85	0.07341	0.05141	0.02153
-50.7	0.07347	0.05174	0.0219
-50.55	0.07352	0.05206	0.02228
-50.4	0.07356	0.05237	0.02266
-50.25	0.07359	0.05268	0.02305
-50.1	0.07362	0.05298	0.02344
-49.95	0.07363	0.05328	0.02384
-49.8	0.07364	0.05357	0.02425
-49.65	0.07364	0.05386	0.02465
-49.5	0.07363	0.05413	0.02506
-49.35	0.07361	0.05441	0.02548
-49.2	0.07358	0.05468	0.02589
-49.05	0.07355	0.05495	0.02631
-48.9	0.07352	0.05521	0.02672
-48.75	0.07348	0.05548	0.02714
-48.6	0.07343	0.05574	0.02755
-48.45	0.07338	0.056	0.02796
-48.3	0.07332	0.05626	0.02837
-48.15	0.07326	0.05652	0.02877
-48	0.0732	0.05678	0.02916
-47.85	0.07314	0.05704	0.02955
-47.7	0.07307	0.05731	0.02993
-47.55	0.07301	0.05758	0.0303
-47.4	0.07294	0.05785	0.03066
-47.25	0.07288	0.05813	0.03102
-47.1	0.07281	0.05842	0.03136
-46.95	0.07275	0.05871	0.03169
-46.8	0.07269	0.05901	0.03201
-46.65	0.07264	0.05932	0.03232
-46.5	0.07259	0.05964	0.03261
-46.35	0.07254	0.05996	0.03289
-46.2	0.0725	0.0603	0.03316
-46.05	0.07247	0.06065	0.03341
-45.9	0.07244	0.06101	0.03364
-45.75	0.07242	0.06138	0.03386
-45.6	0.07242	0.06176	0.03407
-45.45	0.07242	0.06216	0.03426
-45.3	0.07243	0.06257	0.03444
-45.15	0.07246	0.063	0.0346
-45	0.0725	0.06344	0.03474
-44.85	0.07255	0.06389	0.03488
-44.7	0.07262	0.06436	0.03499
-44.55	0.0727	0.06485	0.0351
-44.4	0.0728	0.06535	0.03519
-44.25	0.07292	0.06586	0.03526
-44.1	0.07305	0.0664	0.03533
-43.95	0.07321	0.06694	0.03539
-43.8	0.07338	0.0675	0.03543
-43.65	0.07358	0.06808	0.03547
-43.5	0.07379	0.06867	0.0355
-43.35	0.07403	0.06928	0.03552
-43.2	0.07429	0.0699	0.03554
-43.05	0.07458	0.07053	0.03555
-42.9	0.07489	0.07118	0.03556
-42.75	0.07523	0.07183	0.03557
-42.6	0.07559	0.0725	0.03558
-42.45	0.07598	0.07318	0.0356
-42.3	0.07639	0.07387	0.03561
-42.15	0.07684	0.07456	0.03564
-42	0.07731	0.07527	0.03567
-41.85	0.07781	0.07598	0.0357
-41.7	0.07834	0.07669	0.03575
-41.55	0.0789	0.07741	0.03582
-41.4	0.07949	0.07813	0.03589
-41.25	0.08011	0.07885	0.03598
-41.1	0.08077	0.07958	0.03609
-40.95	0.08145	0.0803	0.03622
-40.8	0.08217	0.08101	0.03638
-40.65	0.08291	0.08173	0.03655
-40.5	0.08369	0.08243	0.03675
-40.35	0.0845	0.08313	0.03697
-40.2	0.08535	0.08382	0.03722
-40.05	0.08622	0.08449	0.0375
-39.9	0.08713	0.08516	0.03781
-39.75	0.08807	0.0858	0.03816
-39.6	0.08904	0.08644	0.03853
-39.45	0.09004	0.08705	0.03894
-39.3	0.09107	0.08765	0.03938
-39.15	0.09213	0.08822	0.03985
-39	0.09322	0.08877	0.04036
-38.85	0.09434	0.0893	0.04091
-38.7	0.0955	0.0898	0.04149
-38.55	0.09667	0.09027	0.0421
-38.4	0.09788	0.09072	0.04275
-38.25	0.09911	0.09113	0.04344
-38.1	0.10037	0.09152	0.04416
-37.95	0.10166	0.09187	0.04491
-37.8	0.10297	0.09219	0.0457
-37.65	0.1043	0.09247	0.04652
-37.5	0.10565	0.09272	0.04737
-37.35	0.10703	0.09293	0.04825
-37.2	0.10842	0.09311	0.04916
-37.05	0.10983	0.09325	0.05009
-36.9	0.11126	0.09335	0.05105
-36.75	0.11271	0.09342	0.05203
-36.6	0.11417	0.09344	0.05302
-36.45	0.11564	0.09343	0.05404
-36.3	0.11713	0.09338	0.05507
-36.15	0.11862	0.09329	0.05611
-36	0.12012	0.09317	0.05716
-35.85	0.12163	0.09301	0.05821
-35.7	0.12314	0.09281	0.05927
-35.55	0.12466	0.09258	0.06033
-35.4	0.12617	0.09231	0.06138
-35.25	0.12769	0.09202	0.06242
-35.1	0.1292	0.09169	0.06346
-34.95	0.13071	0.09133	0.06448
-34.8	0.13221	0.09094	0.06548
-34.65	0.1337	0.09053	0.06646
-34.5	0.13518	0.09009	0.06741
-34.35	0.13665	0.08963	0.06834
-34.2	0.1381	0.08915	0.06923
-34.05	0.13953	0.08865	0.07009
-33.9	0.14095	0.08814	0.07091
-33.75	0.14234	0.08761	0.07168
-33.6	0.14371	0.08708	0.07241
-33.45	0.14505	0.08653	0.07309
-33.3	0.14637	0.08599	0.07372
-33.15	0.14765	0.08544	0.0743
-33	0.1489	0.0849	0.07482
-32.85	0.15012	0.08437	0.07527
-32.7	0.1513	0.08384	0.07567
-32.55	0.15244	0.08332	0.076
-32.4	0.15354	0.08283	0.07627
-32.25	0.1546	0.08235	0.07647
-32.1	0.15561	0.08189	0.0766
-31.95	0.15657	0.08147	0.07667
-31.8	0.15748	0.08107	0.07666
-31.65	0.15834	0.08071	0.07658
-31.5	0.15915	0.08038	0.07644
-31.35	0.1599	0.0801	0.07622
-31.2	0.1606	0.07986	0.07593
-31.05	0.16123	0.07967	0.07558
-30.9	0.16181	0.07953	0.07516
-30.75	0.16232	0.07944	0.07468
-30.6	0.16277	0.07941	0.07413
-30.45	0.16315	0.07945	0.07353
-30.3	0.16346	0.07955	0.07286
-30.15	0.16371	0.07971	0.07215
-30	0.16389	0.07994	0.07138
-29.85	0.16399	0.08025	0.07056
-29.7	0.16403	0.08063	0.06971
-29.55	0.16399	0.08108	0.06881
-29.4	0.16387	0.08162	0.06788
-29.25	0.16368	0.08223	0.06693
-29.1	0.16342	0.08292	0.06595
-28.95	0.16308	0.0837	0.06495
-28.8	0.16266	0.08456	0.06394
-28.65	0.16216	0.0855	0.06292
-28.5	0.16159	0.08653	0.06191
-28.35	0.16094	0.08764	0.0609
-28.2	0.16022	0.08883	0.05991
-28.05	0.15941	0.09011	0.05894
-27.9	0.15853	0.09147	0.05799
-27.75	0.15757	0.09292	0.05708
-27.6	0.15654	0.09444	0.05621
-27.45	0.15543	0.09605	0.05539
-27.3	0.15424	0.09773	0.05463
-27.15	0.15298	0.09948	0.05392
-27	0.15165	0.10131	0.05329
-26.85	0.15024	0.10321	0.05272
-26.7	0.14877	0.10517	0.05225
-26.55	0.14723	0.1072	0.05185
-26.4	0.14562	0.10928	0.05156
-26.25	0.14394	0.11142	0.05136
-26.1	0.1422	0.11361	0.05127
-25.95	0.1404	0.11584	0.05129
-25.8	0.13854	0.11812	0.05142
-25.65	0.13662	0.12043	0.05168
-25.5	0.13465	0.12277	0.05205
-25.35	0.13263	0.12514	0.05256
-25.2	0.13056	0.12752	0.0532
-25.05	0.12844	0.12992	0.05397
-24.9	0.12628	0.13232	0.05487
-24.75	0.12408	0.13472	0.05592
-24.6	0.12185	0.13711	0.0571
-24.45	0.11958	0.13949	0.05842
-24.3	0.11728	0.14185	0.05988
-24.15	0.11495	0.14418	0.06147
-24	0.11261	0.14647	0.06321
-23.85	0.11025	0.14872	0.06508
-23.7	0.10787	0.15093	0.06708
-23.55	0.10548	0.15307	0.06921
-23.4	0.10309	0.15515	0.07146
-23.25	0.1007	0.15716	0.07383
-23.1	0.09832	0.15909	0.07632
-22.95	0.09594	0.16093	0.07892
-22.8	0.09358	0.16268	0.08162
-22.65	0.09123	0.16433	0.08442
-22.5	0.08891	0.16588	0.0873
-22.35	0.08662	0.16731	0.09026
-22.2	0.08436	0.16862	0.0933
-22.05	0.08214	0.1698	0.09639
-21.9	0.07996	0.17086	0.09954
-21.75	0.07783	0.17178	0.10273
-21.6	0.07576	0.17255	0.10594
-21.45	0.07375	0.17318	0.10918
-21.3	0.0718	0.17365	0.11243
-21.15	0.06992	0.17397	0.11567
-21	0.06813	0.17413	0.11889
-20.85	0.06641	0.17413	0.12208
-20.7	0.06478	0.17396	0.12524
-20.55	0.06324	0.17362	0.12833
-20.4	0.06181	0.17312	0.13137
-20.25	0.06047	0.17244	0.13432
-20.1	0.05925	0.17158	0.13717
-19.95	0.05814	0.17056	0.13993
-19.8	0.05715	0.16936	0.14256
-19.65	0.05629	0.16799	0.14506
-19.5	0.05556	0.16645	0.14742
-19.35	0.05497	0.16474	0.14963
-19.2	0.05452	0.16286	0.15167
-19.05	0.05422	0.16082	0.15353
-18.9	0.05407	0.15863	0.15521
-18.75	0.05407	0.15627	0.15668
-18.6	0.05424	0.15377	0.15795
-18.45	0.05458	0.15112	0.159
-18.3	0.05509	0.14834	0.15983
-18.15	0.05578	0.14542	0.16043
-18	0.05665	0.14239	0.16079
-17.85	0.0577	0.13923	0.1609
-17.7	0.05894	0.13597	0.16077
-17.55	0.06038	0.13262	0.16039
-17.4	0.06202	0.12917	0.15975
-17.25	0.06386	0.12565	0.15886
-17.1	0.0659	0.12207	0.15771
-16.95	0.06816	0.11843	0.1563
-16.8	0.07062	0.11474	0.15464
-16.65	0.07331	0.11103	0.15273
-16.5	0.07621	0.10731	0.15057
-16.35	0.07933	0.10358	0.14817
-16.2	0.08267	0.09986	0.14553
-16.05	0.08625	0.09617	0.14267
-15.9	0.09005	0.09252	0.13959
-15.75	0.09408	0.08893	0.13629
-15.6	0.09834	0.08541	0.1328
-15.45	0.10283	0.08197	0.12913
-15.3	0.10756	0.07864	0.12528
-15.15	0.11253	0.07542	0.12128
-15	0.11773	0.07234	0.11714
-14.85	0.12317	0.06941	0.11288
-14.7	0.12885	0.06665	0.10851
-14.55	0.13476	0.06408	0.10406
-14.4	0.14091	0.0617	0.09954
-14.25	0.1473	0.05954	0.09497
-14.1	0.15392	0.05762	0.09039
-13.95	0.16077	0.05594	0.08581
-13.8	0.16786	0.05453	0.08125
-13.65	0.17518	0.0534	0.07674
-13.5	0.18274	0.05257	0.0723
-13.35	0.19051	0.05205	0.06797
-13.2	0.19852	0.05186	0.06376
-13.05	0.20674	0.05201	0.0597
-12.9	0.21519	0.05251	0.05583
-12.75	0.22385	0.05338	0.05216
-12.6	0.23273	0.05463	0.04872
-12.45	0.24181	0.05628	0.04554
-12.3	0.2511	0.05833	0.04265
-12.15	0.26059	0.0608	0.04008
-12	0.27028	0.0637	0.03784
-11.85	0.28016	0.06703	0.03598
-11.7	0.29023	0.07081	0.03451
-11.55	0.30048	0.07504	0.03345
-11.4	0.31091	0.07973	0.03284
-11.25	0.3215	0.0849	0.0327
-11.1	0.33226	0.09053	0.03305
-10.95	0.34318	0.09664	0.03391
-10.8	0.35425	0.10323	0.0353
-10.65	0.36547	0.11031	0.03725
-10.5	0.37682	0.11787	0.03977
-10.35	0.38831	0.12592	0.04288
-10.2	0.39992	0.13446	0.0466
-10.05	0.41164	0.14348	0.05094
-9.9	0.42348	0.15298	0.05592
-9.75	0.43541	0.16296	0.06154
-9.6	0.44744	0.17341	0.06782
-9.45	0.45956	0.18433	0.07476
-9.3	0.47174	0.19571	0.08238
-9.15	0.484	0.20755	0.09067
-9	0.49632	0.21983	0.09963
-8.85	0.50868	0.23254	0.10928
-8.7	0.52109	0.24567	0.11961
-8.55	0.53353	0.25922	0.13061
-8.4	0.54599	0.27316	0.14228
-8.25	0.55846	0.28749	0.15461
-8.1	0.57094	0.30218	0.1676
-7.95	0.58342	0.31723	0.18123
-7.8	0.59588	0.33261	0.19548
-7.65	0.60831	0.34831	0.21035
-7.5	0.62071	0.3643	0.22582
-7.35	0.63307	0.38057	0.24186
-7.2	0.64537	0.39709	0.25845
-7.05	0.65761	0.41385	0.27558
-6.9	0.66977	0.43082	0.29321
-6.75	0.68185	0.44798	0.31133
-6.6	0.69384	0.46531	0.32989
-6.45	0.70573	0.48278	0.34887
-6.3	0.7175	0.50036	0.36824
-6.15	0.72915	0.51803	0.38796
-6	0.74067	0.53577	0.408
-5.85	0.75205	0.55354	0.42832
-5.7	0.76328	0.57132	0.44888
-5.55	0.77435	0.58909	0.46965
-5.4	0.78525	0.60682	0.49058
-5.25	0.79597	0.62447	0.51163
-5.1	0.8065	0.64202	0.53277
-4.95	0.81683	0.65945	0.55394
-4.8	0.82696	0.67672	0.5751
-4.65	0.83687	0.6938	0.59621
-4.5	0.84657	0.71068	0.61723
-4.35	0.85603	0.72732	0.63811
-4.2	0.86525	0.74369	0.6588
-4.05	0.87422	0.75976	0.67926
-3.9	0.88294	0.77552	0.69944
-3.75	0.89139	0.79093	0.7193
-3.6	0.89957	0.80597	0.7388
-3.45	0.90748	0.82061	0.75789
-3.3	0.9151	0.83482	0.77653
-3.15	0.92243	0.84859	0.79467
-3	0.92946	0.86188	0.81227
-2.85	0.93619	0.87468	0.8293
-2.7	0.94261	0.88696	0.84571
-2.55	0.94871	0.8987	0.86146
-2.4	0.95449	0.90989	0.87652
-2.25	0.95995	0.92049	0.89086
-2.1	0.96507	0.9305	0.90443
-1.95	0.96986	0.93989	0.91721
-1.8	0.97431	0.94865	0.92916
-1.65	0.97841	0.95676	0.94026
-1.5	0.98216	0.96422	0.95048
-1.35	0.98557	0.97099	0.9598
-1.2	0.98862	0.97708	0.96819
-1.05	0.99131	0.98247	0.97563
-0.9	0.99364	0.98715	0.98211
-0.75	0.99562	0.99112	0.9876
-0.6	0.99722	0.99436	0.99211
-0.45	0.99847	0.99687	0.99561
-0.3	0.99934	0.99865	0.99809
-0.15	0.99986	0.9997	0.99956
0	1	1	1
0.15	0.99978	0.99957	0.99942
0.3	0.99919	0.99839	0.99782
0.45	0.99823	0.99648	0.99519
0.6	0.99691	0.99384	0.99156
0.75	0.99522	0.99047	0.98692
0.9	0.99317	0.98638	0.98129
1.05	0.99076	0.98157	0.97468
1.2	0.98799	0.97606	0.96711
1.35	0.98486	0.96985	0.95859
1.5	0.98139	0.96295	0.94916
1.65	0.97756	0.95539	0.93882
1.8	0.97338	0.94716	0.9276
1.95	0.96886	0.93829	0.91554
2.1	0.964	0.92879	0.90265
2.25	0.95881	0.91868	0.88898
2.4	0.95328	0.90798	0.87454
2.55	0.94743	0.8967	0.85939
2.7	0.94127	0.88486	0.84355
2.85	0.93478	0.8725	0.82706
3	0.92799	0.85961	0.80995
3.15	0.9209	0.84624	0.79228
3.3	0.91351	0.8324	0.77407
3.45	0.90583	0.81812	0.75538
3.6	0.89787	0.80342	0.73624
3.75	0.88963	0.78832	0.71669
3.9	0.88112	0.77286	0.69679
4.05	0.87235	0.75705	0.67657
4.2	0.86333	0.74093	0.65609
4.35	0.85406	0.72452	0.63537
4.5	0.84456	0.70785	0.61448
4.65	0.83483	0.69095	0.59346
4.8	0.82487	0.67384	0.57234
4.95	0.8147	0.65655	0.55118
5.1	0.80433	0.63911	0.53002
5.25	0.79377	0.62155	0.5089
5.4	0.78302	0.6039	0.48786
5.55	0.77209	0.58618	0.46696
5.7	0.761	0.56842	0.44622
5.85	0.74974	0.55065	0.42569
6	0.73834	0.53289	0.40541
6.15	0.7268	0.51518	0.38542
6.3	0.71513	0.49754	0.36575
6.45	0.70334	0.47999	0.34644
6.6	0.69144	0.46256	0.32751
6.75	0.67944	0.44527	0.30901
6.9	0.66735	0.42816	0.29097
7.05	0.65518	0.41123	0.2734
7.2	0.64294	0.39453	0.25635
7.35	0.63064	0.37806	0.23983
7.5	0.61828	0.36185	0.22386
7.65	0.60589	0.34592	0.20847
7.8	0.59346	0.33029	0.19368
7.95	0.58101	0.31497	0.17951
8.1	0.56854	0.3	0.16596
8.25	0.55607	0.28538	0.15306
8.4	0.54361	0.27112	0.14081
8.55	0.53117	0.25726	0.12923
8.7	0.51875	0.24379	0.11831
8.85	0.50636	0.23073	0.10807
9	0.49402	0.2181	0.0985
9.15	0.48172	0.2059	0.08961
9.3	0.46949	0.19415	0.0814
9.45	0.45733	0.18285	0.07387
9.6	0.44525	0.17201	0.067
9.75	0.43325	0.16163	0.0608
9.9	0.42135	0.15174	0.05525
10.05	0.40954	0.14232	0.05035
10.2	0.39785	0.13338	0.04607
10.35	0.38628	0.12492	0.04242
10.5	0.37483	0.11695	0.03937
10.65	0.36352	0.10946	0.03691
10.8	0.35234	0.10246	0.03501
10.95	0.34131	0.09594	0.03367
11.1	0.33044	0.0899	0.03286
11.25	0.31972	0.08434	0.03256
11.4	0.30917	0.07924	0.03274
11.55	0.29879	0.07461	0.03339
11.7	0.28858	0.07044	0.03448
11.85	0.27856	0.06672	0.03598
12	0.26873	0.06345	0.03788
12.15	0.25909	0.06061	0.04013
12.3	0.24965	0.05819	0.04273
12.45	0.2404	0.05618	0.04563
12.6	0.23137	0.05458	0.04882
12.75	0.22254	0.05337	0.05227
12.9	0.21393	0.05254	0.05594
13.05	0.20553	0.05207	0.05982
13.2	0.19735	0.05196	0.06387
13.35	0.1894	0.05218	0.06808
13.5	0.18167	0.05272	0.0724
13.65	0.17417	0.05358	0.07682
13.8	0.1669	0.05472	0.08132
13.95	0.15986	0.05615	0.08586
14.1	0.15305	0.05784	0.09042
14.25	0.14647	0.05977	0.09498
14.4	0.14013	0.06193	0.09952
14.55	0.13403	0.06431	0.10401
14.7	0.12816	0.06689	0.10844
14.85	0.12253	0.06964	0.11278
15	0.11714	0.07256	0.11701
15.15	0.11198	0.07563	0.12112
15.3	0.10706	0.07883	0.12508
15.45	0.10237	0.08215	0.12889
15.6	0.09791	0.08557	0.13253
15.75	0.09369	0.08907	0.13599
15.9	0.0897	0.09264	0.13924
16.05	0.08593	0.09627	0.14229
16.2	0.0824	0.09993	0.14511
16.35	0.07909	0.10362	0.14771
16.5	0.076	0.10732	0.15008
16.65	0.07313	0.11101	0.1522
16.8	0.07048	0.11469	0.15408
16.95	0.06804	0.11834	0.1557
17.1	0.06582	0.12194	0.15708
17.25	0.0638	0.12549	0.1582
17.4	0.06199	0.12897	0.15906
17.55	0.06038	0.13238	0.15967
17.7	0.05896	0.13569	0.16002
17.85	0.05774	0.13891	0.16013
18	0.0567	0.14203	0.15999
18.15	0.05585	0.14503	0.15961
18.3	0.05518	0.1479	0.15899
18.45	0.05469	0.15065	0.15815
18.6	0.05437	0.15325	0.15708
18.75	0.05421	0.15572	0.1558
18.9	0.05421	0.15803	0.15431
19.05	0.05437	0.16019	0.15263
19.2	0.05468	0.1622	0.15076
19.35	0.05514	0.16404	0.14871
19.5	0.05574	0.16571	0.14651
19.65	0.05647	0.16722	0.14415
19.8	0.05733	0.16856	0.14165
19.95	0.05832	0.16973	0.13902
20.1	0.05943	0.17073	0.13627
20.25	0.06065	0.17155	0.13342
20.4	0.06198	0.17221	0.13048
20.55	0.06342	0.17269	0.12747
20.7	0.06495	0.17301	0.12438
20.85	0.06657	0.17316	0.12125
21	0.06828	0.17314	0.11807
21.15	0.07007	0.17297	0.11487
21.3	0.07193	0.17264	0.11165
21.45	0.07387	0.17215	0.10843
21.6	0.07587	0.17151	0.10521
21.75	0.07793	0.17073	0.10202
21.9	0.08004	0.16981	0.09886
22.05	0.0822	0.16875	0.09574
22.2	0.08441	0.16757	0.09267
22.35	0.08665	0.16626	0.08967
22.5	0.08892	0.16483	0.08673
22.65	0.09123	0.16329	0.08388
22.8	0.09355	0.16165	0.08111
22.95	0.0959	0.15991	0.07844
23.1	0.09825	0.15807	0.07588
23.25	0.10062	0.15616	0.07342
23.4	0.10299	0.15416	0.07107
23.55	0.10535	0.1521	0.06885
23.7	0.10772	0.14997	0.06675
23.85	0.11007	0.14779	0.06478
24	0.11241	0.14556	0.06293
24.15	0.11473	0.14329	0.06123
24.3	0.11703	0.14098	0.05966
24.45	0.11931	0.13865	0.05822
24.6	0.12155	0.13629	0.05693
24.75	0.12376	0.13393	0.05577
24.9	0.12594	0.13155	0.05474
25.05	0.12808	0.12918	0.05386
25.2	0.13017	0.12681	0.05311
25.35	0.13222	0.12446	0.05249
25.5	0.13422	0.12212	0.052
25.65	0.13616	0.11981	0.05163
25.8	0.13806	0.11753	0.05139
25.95	0.13989	0.11529	0.05127
26.1	0.14167	0.11308	0.05126
26.25	0.14339	0.11092	0.05136
26.4	0.14504	0.10882	0.05157
26.55	0.14663	0.10676	0.05187
26.7	0.14816	0.10477	0.05226
26.85	0.14961	0.10283	0.05274
27	0.15099	0.10096	0.05331
27.15	0.15231	0.09916	0.05394
27.3	0.15355	0.09743	0.05464
27.45	0.15472	0.09578	0.05541
27.6	0.15581	0.0942	0.05622
27.75	0.15683	0.0927	0.05709
27.9	0.15777	0.09128	0.05799
28.05	0.15864	0.08994	0.05893
28.2	0.15943	0.08868	0.05989
28.35	0.16015	0.08751	0.06087
28.5	0.16078	0.08641	0.06187
28.65	0.16134	0.0854	0.06287
28.8	0.16183	0.08448	0.06387
28.95	0.16224	0.08363	0.06487
29.1	0.16257	0.08287	0.06585
29.25	0.16283	0.08219	0.06681
29.4	0.16301	0.08159	0.06776
29.55	0.16312	0.08106	0.06867
29.7	0.16315	0.08061	0.06955
29.85	0.16311	0.08024	0.07039
30	0.163	0.07994	0.07119
30.15	0.16283	0.07971	0.07194
30.3	0.16258	0.07955	0.07265
30.45	0.16226	0.07945	0.07329
30.6	0.16188	0.07941	0.07389
30.75	0.16144	0.07944	0.07442
30.9	0.16093	0.07952	0.07489
31.05	0.16035	0.07965	0.07529
31.2	0.15972	0.07984	0.07563
31.35	0.15903	0.08007	0.0759
31.5	0.15829	0.08034	0.07611
31.65	0.15749	0.08066	0.07625
31.8	0.15663	0.08101	0.07631
31.95	0.15573	0.08139	0.07631
32.1	0.15477	0.08181	0.07624
32.25	0.15377	0.08225	0.0761
32.4	0.15273	0.08271	0.07589
32.55	0.15164	0.08319	0.07562
32.7	0.15051	0.08369	0.07529
32.85	0.14934	0.0842	0.07489
33	0.14814	0.08472	0.07443
33.15	0.1469	0.08525	0.07391
33.3	0.14563	0.08577	0.07333
33.45	0.14433	0.0863	0.07271
33.6	0.143	0.08682	0.07203
33.75	0.14165	0.08734	0.0713
33.9	0.14027	0.08784	0.07053
34.05	0.13887	0.08834	0.06972
34.2	0.13746	0.08882	0.06887
34.35	0.13602	0.08928	0.06798
34.5	0.13457	0.08972	0.06706
34.65	0.13311	0.09014	0.06612
34.8	0.13164	0.09054	0.06515
34.95	0.13015	0.09091	0.06416
35.1	0.12866	0.09125	0.06315
35.25	0.12717	0.09156	0.06213
35.4	0.12567	0.09185	0.0611
35.55	0.12418	0.0921	0.06006
35.7	0.12268	0.09232	0.05902
35.85	0.12119	0.0925	0.05798
36	0.1197	0.09265	0.05694
36.15	0.11821	0.09276	0.0559
36.3	0.11674	0.09284	0.05488
36.45	0.11527	0.09288	0.05387
36.6	0.11382	0.09288	0.05287
36.75	0.11237	0.09285	0.05189
36.9	0.11095	0.09278	0.05093
37.05	0.10953	0.09267	0.04999
37.2	0.10814	0.09253	0.04907
37.35	0.10676	0.09235	0.04818
37.5	0.1054	0.09214	0.04732
37.65	0.10406	0.09189	0.04648
37.8	0.10275	0.0916	0.04568
37.95	0.10146	0.09128	0.04491
38.1	0.10019	0.09094	0.04417
38.25	0.09894	0.09055	0.04346
38.4	0.09772	0.09014	0.04279
38.55	0.09653	0.0897	0.04215
38.7	0.09536	0.08924	0.04155
38.85	0.09422	0.08874	0.04098
39	0.09311	0.08823	0.04045
39.15	0.09203	0.08769	0.03995
39.3	0.09098	0.08712	0.03948
39.45	0.08996	0.08654	0.03905
39.6	0.08897	0.08594	0.03866
39.75	0.08801	0.08532	0.03829
39.9	0.08708	0.08468	0.03796
40.05	0.08618	0.08403	0.03765
40.2	0.08531	0.08337	0.03738
40.35	0.08448	0.0827	0.03713
40.5	0.08367	0.08202	0.03691
40.65	0.0829	0.08133	0.03672
40.8	0.08215	0.08064	0.03655
40.95	0.08144	0.07994	0.0364
41.1	0.08076	0.07924	0.03627
41.25	0.08011	0.07853	0.03616
41.4	0.07949	0.07783	0.03607
41.55	0.0789	0.07713	0.03599
41.7	0.07834	0.07643	0.03593
41.85	0.07781	0.07573	0.03587
42	0.07731	0.07504	0.03583
42.15	0.07684	0.07436	0.0358
42.3	0.07639	0.07368	0.03577
42.45	0.07597	0.07301	0.03575
42.6	0.07558	0.07235	0.03573
42.75	0.07522	0.0717	0.03572
42.9	0.07488	0.07106	0.0357
43.05	0.07456	0.07044	0.03568
43.2	0.07427	0.06982	0.03566
43.35	0.07401	0.06922	0.03564
43.5	0.07376	0.06863	0.03561
43.65	0.07354	0.06805	0.03557
43.8	0.07334	0.06749	0.03553
43.95	0.07316	0.06694	0.03548
44.1	0.07299	0.06641	0.03541
44.25	0.07285	0.06589	0.03534
44.4	0.07273	0.06539	0.03525
44.55	0.07262	0.0649	0.03516
44.7	0.07253	0.06443	0.03504
44.85	0.07245	0.06397	0.03492
45	0.07239	0.06352	0.03478
45.15	0.07234	0.06309	0.03463
45.3	0.0723	0.06268	0.03446
45.45	0.07228	0.06227	0.03428
45.6	0.07227	0.06188	0.03408
45.75	0.07226	0.0615	0.03387
45.9	0.07227	0.06114	0.03364
46.05	0.07229	0.06078	0.0334
46.2	0.07231	0.06044	0.03314
46.35	0.07234	0.0601	0.03287
46.5	0.07237	0.05978	0.03259
46.65	0.07242	0.05946	0.03229
46.8	0.07246	0.05915	0.03198
46.95	0.07251	0.05885	0.03166
47.1	0.07256	0.05856	0.03133
47.25	0.07261	0.05827	0.03098
47.4	0.07267	0.05799	0.03063
47.55	0.07273	0.05771	0.03026
47.7	0.07278	0.05744	0.02989
47.85	0.07284	0.05717	0.02951
48	0.07289	0.0569	0.02912
48.15	0.07294	0.05663	0.02873
48.3	0.07299	0.05637	0.02833
48.45	0.07304	0.0561	0.02793
48.6	0.07308	0.05583	0.02752
48.75	0.07312	0.05557	0.02711
48.9	0.07315	0.0553	0.0267
49.05	0.07318	0.05502	0.02629
49.2	0.07321	0.05475	0.02588
49.35	0.07322	0.05447	0.02546
49.5	0.07323	0.05419	0.02506
49.65	0.07324	0.0539	0.02465
49.8	0.07323	0.05361	0.02425
49.95	0.07322	0.05331	0.02385
50.1	0.0732	0.053	0.02345
50.25	0.07317	0.05269	0.02306
50.4	0.07314	0.05237	0.02268
50.55	0.07309	0.05205	0.0223
50.7	0.07304	0.05172	0.02194
50.85	0.07298	0.05138	0.02158
51	0.07291	0.05103	0.02122
51.15	0.07283	0.05068	0.02088
51.3	0.07273	0.05032	0.02055
51.45	0.07263	0.04995	0.02022
51.6	0.07253	0.04958	0.01991
51.75	0.07241	0.04919	0.0196
51.9	0.07228	0.0488	0.01931
52.05	0.07214	0.0484	0.01903
52.2	0.07199	0.048	0.01876
52.35	0.07183	0.04759	0.0185
52.5	0.07166	0.04717	0.01825
52.65	0.07149	0.04674	0.01801
52.8	0.0713	0.04631	0.01778
52.95	0.0711	0.04587	0.01756
53.1	0.0709	0.04543	0.01735
53.25	0.07068	0.04498	0.01716
53.4	0.07046	0.04453	0.01697
53.55	0.07023	0.04407	0.0168
53.7	0.06999	0.04361	0.01663
53.85	0.06974	0.04315	0.01648
54	0.06948	0.04268	0.01633
54.15	0.06922	0.04221	0.01619
54.3	0.06894	0.04174	0.01607
54.45	0.06866	0.04126	0.01595
54.6	0.06837	0.04079	0.01583
54.75	0.06808	0.04031	0.01573
54.9	0.06778	0.03984	0.01563
55.05	0.06747	0.03936	0.01554
55.2	0.06715	0.03889	0.01546
55.35	0.06683	0.03841	0.01538
55.5	0.06651	0.03794	0.01531
55.65	0.06617	0.03748	0.01524
55.8	0.06584	0.03701	0.01518
55.95	0.0655	0.03655	0.01512
56.1	0.06515	0.03609	0.01507
56.25	0.0648	0.03564	0.01502
56.4	0.06444	0.03519	0.01497
56.55	0.06408	0.03474	0.01492
56.7	0.06372	0.0343	0.01488
56.85	0.06336	0.03387	0.01484
57	0.06299	0.03344	0.0148
57.15	0.06262	0.03302	0.01476
57.3	0.06224	0.03261	0.01472
57.45	0.06187	0.0322	0.01468
57.6	0.06149	0.0318	0.01464
57.75	0.06111	0.03141	0.0146
57.9	0.06073	0.03102	0.01456
58.05	0.06035	0.03065	0.01452
58.2	0.05997	0.03028	0.01448
58.35	0.05958	0.02992	0.01443
58.5	0.0592	0.02956	0.01439
58.65	0.05881	0.02922	0.01434
58.8	0.05843	0.02888	0.01429
58.95	0.05805	0.02856	0.01424
59.1	0.05766	0.02824	0.01419
59.25	0.05728	0.02793	0.01413
59.4	0.0569	0.02763	0.01407
59.55	0.05652	0.02733	0.01401
59.7	0.05614	0.02705	0.01395
59.85	0.05576	0.02677	0.01388
60	0.05538	0.02651	0.01381
60.15	0.055	0.02624	0.01374
60.3	0.05463	0.02599	0.01366
60.45	0.05425	0.02575	0.01358
60.6	0.05388	0.02551	0.0135
60.75	0.05351	0.02528	0.01342
60.9	0.05314	0.02506	0.01333
61.05	0.05278	0.02484	0.01324
61.2	0.05241	0.02463	0.01315
61.35	0.05205	0.02443	0.01306
61.5	0.05169	0.02423	0.01296
61.65	0.05133	0.02404	0.01286
61.8	0.05098	0.02386	0.01276
61.95	0.05063	0.02368	0.01266
62.1	0.05027	0.0235	0.01256
62.25	0.04993	0.02333	0.01245
62.4	0.04958	0.02316	0.01235
62.55	0.04924	0.023	0.01224
62.7	0.0489	0.02284	0.01213
62.85	0.04856	0.02269	0.01202
63	0.04822	0.02254	0.01191
63.15	0.04789	0.02239	0.0118
63.3	0.04755	0.02225	0.01169
63.45	0.04722	0.0221	0.01158
63.6	0.04689	0.02196	0.01147
63.75	0.04657	0.02182	0.01136
63.9	0.04624	0.02169	0.01126
64.05	0.04592	0.02155	0.01115
64.2	0.0456	0.02142	0.01104
64.35	0.04528	0.02128	0.01094
64.5	0.04497	0.02115	0.01084
64.65	0.04465	0.02102	0.01074
64.8	0.04434	0.02089	0.01064
64.95	0.04403	0.02075	0.01054
65.1	0.04372	0.02062	0.01045
65.25	0.04341	0.02049	0.01036
65.4	0.0431	0.02035	0.01027
65.55	0.0428	0.02022	0.01018
65.7	0.04249	0.02009	0.0101
65.85	0.04219	0.01995	0.01002
66	0.04189	0.01981	0.00995
66.15	0.04159	0.01968	0.00988
66.3	0.04129	0.01954	0.00981
66.45	0.04099	0.0194	0.00975
66.6	0.04069	0.01926	0.0097
66.75	0.04039	0.01911	0.00964
66.9	0.04009	0.01897	0.00959
67.05	0.03979	0.01882	0.00955
67.2	0.0395	0.01868	0.00951
67.35	0.0392	0.01853	0.00948
67.5	0.03891	0.01838	0.00945
67.65	0.03861	0.01823	0.00943
67.8	0.03832	0.01807	0.00941
67.95	0.03802	0.01792	0.0094
68.1	0.03773	0.01776	0.00939
68.25	0.03743	0.01761	0.00939
68.4	0.03714	0.01745	0.00939
68.55	0.03685	0.01729	0.0094
68.7	0.03655	0.01713	0.00941
68.85	0.03626	0.01696	0.00943
69	0.03597	0.0168	0.00946
69.15	0.03567	0.01664	0.00949
69.3	0.03538	0.01647	0.00952
69.45	0.03508	0.01631	0.00956
69.6	0.03479	0.01614	0.00961
69.75	0.0345	0.01598	0.00966
69.9	0.0342	0.01581	0.00971
70.05	0.03391	0.01565	0.00977
70.2	0.03361	0.01548	0.00984
70.35	0.03332	0.01532	0.0099
70.5	0.03303	0.01515	0.00998
70.65	0.03273	0.01498	0.01005
70.8	0.03244	0.01482	0.01013
70.95	0.03215	0.01466	0.01022
71.1	0.03185	0.01449	0.0103
71.25	0.03156	0.01433	0.01039
71.4	0.03127	0.01417	0.01049
71.55	0.03097	0.01401	0.01058
71.7	0.03068	0.01385	0.01068
71.85	0.03039	0.0137	0.01078
72	0.0301	0.01354	0.01088
72.15	0.0298	0.01339	0.01099
72.3	0.02951	0.01324	0.01109
72.45	0.02922	0.01309	0.0112
72.6	0.02893	0.01294	0.0113
72.75	0.02865	0.0128	0.01141
72.9	0.02836	0.01266	0.01152
73.05	0.02807	0.01252	0.01163
73.2	0.02778	0.01238	0.01173
73.35	0.0275	0.01225	0.01184
73.5	0.02721	0.01212	0.01194
73.65	0.02693	0.01199	0.01204
73.8	0.02665	0.01186	0.01214
73.95	0.02637	0.01174	0.01224
74.1	0.02609	0.01163	0.01234
74.25	0.02581	0.01151	0.01244
74.4	0.02554	0.0114	0.01253
74.55	0.02526	0.0113	0.01262
74.7	0.02499	0.01119	0.0127
74.85	0.02472	0.0111	0.01278
75	0.02445	0.011	0.01286
75.15	0.02418	0.01091	0.01294
75.3	0.02392	0.01083	0.01301
75.45	0.02365	0.01074	0.01307
75.6	0.02339	0.01067	0.01313
75.75	0.02313	0.01059	0.01319
75.9	0.02288	0.01052	0.01324
76.05	0.02262	0.01046	0.01329
76.2	0.02237	0.0104	0.01333
76.35	0.02212	0.01035	0.01337
76.5	0.02188	0.0103	0.0134
76.65	0.02163	0.01025	0.01343
76.8	0.02139	0.01021	0.01345
76.95	0.02115	0.01017	0.01347
77.1	0.02092	0.01014	0.01348
77.25	0.02068	0.01012	0.01348
77.4	0.02045	0.0101	0.01349
77.55	0.02023	0.01008	0.01348
77.7	0.02	0.01007	0.01347
77.85	0.01978	0.01006	0.01346
78	0.01957	0.01006	0.01344
78.15	0.01935	0.01006	0.01342
78.3	0.01914	0.01007	0.01339
78.45	0.01893	0.01008	0.01336
78.6	0.01873	0.0101	0.01333
78.75	0.01853	0.01012	0.01329
78.9	0.01833	0.01014	0.01325
79.05	0.01813	0.01017	0.0132
79.2	0.01794	0.01021	0.01315
79.35	0.01775	0.01025	0.0131
79.5	0.01757	0.01029	0.01305
79.65	0.01739	0.01034	0.01299
79.8	0.01721	0.01039	0.01293
79.95	0.01704	0.01045	0.01287
80.1	0.01687	0.01051	0.01281
80.25	0.0167	0.01058	0.01274
80.4	0.01653	0.01065	0.01268
80.55	0.01637	0.01072	0.01261
80.7	0.01622	0.01079	0.01255
80.85	0.01606	0.01087	0.01248
81	0.01591	0.01096	0.01242
81.15	0.01576	0.01104	0.01235
81.3	0.01562	0.01113	0.01229
81.45	0.01548	0.01122	0.01222
81.6	0.01534	0.01132	0.01216
81.75	0.01521	0.01142	0.0121
81.9	0.01508	0.01152	0.01204
82.05	0.01495	0.01162	0.01198
82.2	0.01482	0.01172	0.01193
82.35	0.0147	0.01183	0.01187
82.5	0.01458	0.01194	0.01182
82.65	0.01447	0.01205	0.01178
82.8	0.01435	0.01216	0.01173
82.95	0.01425	0.01227	0.01169
83.1	0.01414	0.01239	0.01165
83.25	0.01403	0.0125	0.01162
83.4	0.01393	0.01261	0.01159
83.55	0.01384	0.01273	0.01156
83.7	0.01374	0.01285	0.01154
83.85	0.01365	0.01296	0.01152
84	0.01356	0.01308	0.0115
84.15	0.01347	0.01319	0.01149
84.3	0.01338	0.01331	0.01148
84.45	0.0133	0.01342	0.01147
84.6	0.01322	0.01354	0.01147
84.75	0.01314	0.01365	0.01147
84.9	0.01307	0.01376	0.01148
85.05	0.01299	0.01387	0.01149
85.2	0.01292	0.01398	0.0115
85.35	0.01285	0.01408	0.01152
85.5	0.01279	0.01419	0.01154
85.65	0.01272	0.01429	0.01156
85.8	0.01266	0.01439	0.01158
85.95	0.0126	0.01448	0.01161
86.1	0.01254	0.01458	0.01164
86.25	0.01248	0.01467	0.01167
86.4	0.01242	0.01476	0.0117
86.55	0.01237	0.01484	0.01174
86.7	0.01232	0.01493	0.01178
86.85	0.01227	0.01501	0.01181
87	0.01222	0.01508	0.01185
87.15	0.01217	0.01515	0.01189
87.3	0.01212	0.01522	0.01193
87.45	0.01208	0.01529	0.01197
87.6	0.01204	0.01535	0.01201
87.75	0.01199	0.01541	0.01205
87.9	0.01195	0.01546	0.01209
88.05	0.01191	0.01551	0.01213
88.2	0.01188	0.01555	0.01217
88.35	0.01184	0.0156	0.01221
88.5	0.0118	0.01563	0.01224
88.65	0.01177	0.01567	0.01227
88.8	0.01173	0.0157	0.0123
88.95	0.0117	0.01572	0.01233
89.1	0.01167	0.01574	0.01236
89.25	0.01164	0.01576	0.01238
89.4	0.0116	0.01578	0.0124
89.55	0.01157	0.01579	0.01242
89.7	0.01155	0.01579	0.01243
89.85	0.01152	0.0158	0.01244
90	0.01149	0.0158	0.01245

## Sheet: Fig. 3d
x (μm)	Normalized Intensity
	Red	Green	Blue
-90	0.00827	0.00633	0.000324404
-89.5755	0.00827	0.0044	0.01353
-89.1509	0.00827	0.0061	0.0214
-88.7264	0.00827	0.00942	0.02514
-88.3019	4.54548e-06	0.01236	0.02594
-87.8774	4.54548e-06	0.01328	0.02501
-87.4528	0.00827	0.0128	0.02354
-87.0283	4.54548e-06	0.01236	0.02272
-86.6038	0.00827	0.01249	0.02301
-86.1792	0.00827	0.01315	0.02387
-85.7547	0.00827	0.0132	0.02471
-85.3302	0.00827	0.01099	0.02491
-84.9057	4.54548e-06	0.00753	0.02387
-84.4811	0.00827	0.00571	0.02098
-84.0566	0.00827	0.00597	0.0158
-83.6321	4.54548e-06	0.00647	0.00917
-83.2075	4.54548e-06	0.00641	0.00265
-82.783	4.54548e-06	0.00632	-0.00223
-82.3585	0.00826	0.00639	-0.00395
-81.934	0.00826	0.00624	-0.00249
-81.5094	0.01652	0.00598	-0.000162838
-81.0849	0.01652	0.00658	0.00119
-80.6604	0.00826	0.0089	0.00155
-80.2358	0.00826	0.01342	0.00121
-79.8113	0.00826	0.0198	0.00049603
-79.3868	0.00826	0.02559	-0.000308176
-78.9623	4.54548e-06	0.029	-0.000896388
-78.5377	4.54548e-06	0.03158	-0.000979163
-78.1132	0.01652	0.03494	-0.000550815
-77.6887	0.01652	0.03779	0.000110584
-77.2642	0.02479	0.03858	0.000714623
-76.8396	0.03305	0.03807	0.000970893
-76.4151	0.04958	0.03772	0.000588984
-75.9906	0.04958	0.03786	-0.000721513
-75.566	0.06611	0.03835	-0.00264
-75.1415	0.06611	0.03831	-0.00129
-74.717	0.08264	0.03662	0.00769
-74.2925	0.08264	0.0333	0.0194
-73.8679	0.09917	0.02919	0.02337
-73.4434	0.09917	0.02593	0.02122
-73.0189	0.10743	0.02566	0.02803
-72.5943	0.10743	0.02881	0.04942
-72.1698	0.09917	0.03417	0.0712
-71.7453	0.0909	0.04239	0.08267
-71.3208	0.06611	0.05641	0.09348
-70.8962	0.06611	0.07708	0.11471
-70.4717	0.05785	0.10207	0.13693
-70.0472	0.06611	0.12782	0.14399
-69.6226	0.07438	0.14915	0.14131
-69.1981	0.08264	0.16303	0.14943
-68.7736	0.1157	0.17173	0.17246
-68.3491	0.12396	0.177	0.19369
-67.9245	0.16529	0.17709	0.20015
-67.5	0.17355	0.17048	0.18992
-67.0755	0.20661	0.15876	0.16607
-66.6509	0.21487	0.1441	0.14591
-66.2264	0.27272	0.12841	0.14581
-65.8019	0.28925	0.11316	0.14781
-65.3774	0.3471	0.09799	0.12063
-64.9528	0.35537	0.08252	0.07235
-64.5283	0.38843	0.07115	0.0421
-64.1038	0.38843	0.06949	0.04225
-63.6793	0.35537	0.07425	0.04679
-63.2547	0.3471	0.07809	0.03774
-62.8302	0.28099	0.08349	0.02373
-62.4057	0.27272	0.09927	0.01822
-61.9811	0.22314	0.12752	0.03854
-61.5566	0.21487	0.16473	0.09811
-61.1321	0.19834	0.20977	0.16665
-60.7075	0.19834	0.26406	0.19513
-60.283	0.22314	0.32739	0.20507
-59.8585	0.22314	0.39727	0.28014
-59.434	0.25619	0.47063	0.43098
-59.0094	0.27272	0.54371	0.55157
-58.5849	0.3719	0.61424	0.57882
-58.1604	0.39669	0.68291	0.59597
-57.7358	0.55372	0.74924	0.68615
-57.3113	0.58677	0.80928	0.80292
-56.8868	0.78512	0.86045	0.86658
-56.4623	0.80992	0.90593	0.88003
-56.0377	0.92562	0.94775	0.8922
-55.6132	0.95041	0.97962	0.91598
-55.1887	0.96694	0.99549	0.92783
-54.7642	0.97521	0.99987	0.9182
-54.3396	0.99174	0.99902	0.90456
-53.9151	1	0.99066	0.90128
-53.4906	1	0.97022	0.90464
-53.066	1	0.94019	0.90627
-52.6415	1	0.9055	0.89127
-52.217	0.99174	0.86207	0.84518
-51.7925	0.96694	0.80173	0.78671
-51.3679	0.95041	0.73202	0.75454
-50.9434	0.92562	0.67078	0.74871
-50.5189	0.90083	0.61821	0.72594
-50.0943	0.73554	0.55921	0.66981
-49.6698	0.71074	0.49089	0.62044
-49.2453	0.56198	0.42397	0.607
-48.8207	0.53719	0.36498	0.59698
-48.3962	0.42148	0.3139	0.55297
-47.9717	0.40496	0.26844	0.49536
-47.5472	0.33058	0.22331	0.46431
-47.1226	0.32231	0.17776	0.44783
-46.6981	0.27272	0.14072	0.39774
-46.2736	0.26446	0.11727	0.31436
-45.8491	0.2314	0.0999	0.25916
-45.4245	0.2314	0.0825	0.25935
-45	0.22314	0.06962	0.259
-44.5755	0.21487	0.06534	0.21173
-44.1509	0.18181	0.06357	0.15299
-43.7264	0.17355	0.05769	0.13136
-43.3019	0.14876	0.05125	0.13966
-42.8774	0.14049	0.04976	0.1465
-42.4528	0.10743	0.05068	0.14225
-42.0283	0.10743	0.04896	0.13475
-41.6038	0.08264	0.04529	0.12885
-41.1793	0.08264	0.04302	0.12446
-40.7547	0.07438	0.04341	0.12117
-40.3302	0.07438	0.04636	0.11854
-39.9057	0.06611	0.04981	0.11613
-39.4811	0.06611	0.05043	0.11352
-39.0566	0.05785	0.04724	0.1103
-38.6321	0.04958	0.04148	0.10618
-38.2075	0.04132	0.035	0.10098
-37.783	0.04132	0.03017	0.09449
-37.3585	0.02479	0.02738	0.08655
-36.934	0.02479	0.0242	0.0782
-36.5094	0.00826	0.02027	0.07244
-36.0849	0.00826	0.01918	0.07106
-35.6604	4.54548e-06	0.02231	0.07217
-35.2358	4.54548e-06	0.0256	0.07325
-34.8113	0.00827	0.02603	0.07176
-34.3868	0.00827	0.02528	0.06543
-33.9623	0.00827	0.02514	0.05454
-33.5377	0.00827	0.02531	0.04093
-33.1132	0.00827	0.02524	0.02855
-32.6887	0.00827	0.02528	0.02336
-32.2642	4.54548e-06	0.02577	0.02532
-31.8396	4.54548e-06	0.02555	0.02379
-31.4151	4.54548e-06	0.02328	0.01209
-30.9906	4.54548e-06	0.01983	-0.000798384
-30.566	0.00826	0.0168	-0.00468
-30.1415	0.00826	0.01385	3.57223e-05
-29.717	0.01652	0.00988	0.00912
-29.2924	0.00826	0.00662	0.01834
-28.8679	0.01652	0.0074	0.02357
-28.4434	0.02479	0.01113	0.02428
-28.0189	0.01652	0.01339	0.0239
-27.5943	0.01652	0.01309	0.02451
-27.1698	0.01652	0.0125	0.02518
-26.7453	0.01652	0.01258	0.02463
-26.3208	0.01652	0.01262	0.02158
-25.8962	0.01652	0.01247	0.01517
-25.4717	0.01652	0.01286	0.00743
-25.0472	0.02479	0.01351	0.00142
-24.6226	0.02479	0.0121	-0.00193
-24.1981	0.02479	0.00825	-0.00315
-23.7736	0.02479	0.00637	-0.00285
-23.3491	0.03305	0.00917	-0.00159
-22.9245	0.03305	0.01275	1.60682e-05
-22.5	0.02479	0.01345	0.0014
-22.0755	0.03305	0.01268	0.00209
-21.6509	0.02479	0.01247	0.00212
-21.2264	0.02479	0.01265	0.00166
-20.8019	0.02479	0.01256	0.000873895
-20.3774	0.00826	0.01258	-8.68213e-05
-19.9528	0.00826	0.01317	-0.00106
-19.5283	0.00826	0.01307	-0.00188
-19.1038	0.00826	0.01057	-0.00238
-18.6792	4.54548e-06	0.00715	-0.00241
-18.2547	4.54548e-06	0.00577	-0.00181
-17.8302	4.54548e-06	0.0062	-0.000405373
-17.4057	4.54548e-06	0.00612	0.00195
-16.9811	4.54548e-06	0.00581	0.00543
-16.5566	4.54548e-06	0.00755	0.01012
-16.1321	0.00827	0.01104	0.01544
-15.7075	4.54548e-06	0.01321	0.02048
-15.283	4.54548e-06	0.0131	0.02434
-14.8585	0.00827	0.01252	0.02611
-14.434	4.54548e-06	0.01252	0.02575
-14.0094	4.54548e-06	0.01268	0.02456
-13.5849	0.00827	0.01269	0.0236
-13.1604	0.00827	0.01265	0.023
-12.7358	0.00827	0.01264	0.02274
-12.3113	0.00827	0.01266	0.02281
-11.8868	4.54548e-06	0.01266	0.02319
-11.4623	0.00827	0.01265	0.02385
-11.0377	0.00827	0.01265	0.02476
-10.6132	0.00827	0.01265	0.02553
-10.1887	0.00827	0.01266	0.02543
-9.76415	0.00827	0.01265	0.0237
-9.33962	0.00827	0.01265	0.01958
-8.91509	0.00827	0.01265	0.013
-8.49057	0.00827	0.01265	0.00597
-8.06604	0.00827	0.01265	0.000617868
-7.64151	0.00827	0.01265	-0.0026
-7.21698	0.00827	0.01265	-0.00386
-6.79245	0.00827	0.01265	-0.00333
-6.36792	0.00827	0.01265	-0.00117
-5.9434	0.00827	0.01265	0.00243
-5.51887	0.00827	0.01265	0.00731
-5.09434	0.00827	0.01266	0.01305
-4.66981	4.54548e-06	0.01266	0.01873
-4.24528	4.54548e-06	0.01265	0.02341
-3.82075	0.00827	0.01265	0.0261
-3.39623	4.54548e-06	0.01266	0.02613
-2.9717	4.54548e-06	0.01267	0.02462
-2.54717	4.54548e-06	0.01265	0.02332
-2.12264	0.00827	0.01261	0.02285
-1.69811	4.54548e-06	0.01268	0.02297
-1.27358	4.54548e-06	0.01282	0.02343
-0.84906	4.54548e-06	0.01262	0.02395
-0.42453	4.54548e-06	0.01206	0.0243
2.66454e-15	4.54548e-06	0.01265	0.02421
0.42453	4.54548e-06	0.01547	0.0236
0.84906	4.54548e-06	0.01877	0.02313
1.27358	4.54548e-06	0.02039	0.02361
1.69811	0.00827	0.01941	0.02587
2.12264	0.00827	0.0158	0.03063
2.54717	0.00827	0.01279	0.03699
2.9717	0.00827	0.01418	0.04278
3.39623	0.00827	0.01802	0.04681
3.82075	0.00827	0.01994	0.04927
4.24528	0.00827	0.01943	0.05046
4.66981	0.00827	0.0184	0.05071
5.09434	0.00827	0.01834	0.0503
5.51887	0.00827	0.02034	0.04955
5.9434	4.54548e-06	0.0237	0.04875
6.36792	0.00827	0.02619	0.048
6.79245	0.00827	0.02643	0.04733
7.21698	0.00827	0.0242	0.04674
7.64151	0.00827	0.02065	0.04626
8.06604	0.00827	0.01877	0.0459
8.49057	0.00827	0.01924	0.04568
8.91509	0.00827	0.01855	0.04563
9.33962	0.00827	0.01514	0.04575
9.76415	0.00827	0.01248	0.04606
10.1887	0.00827	0.01268	0.04659
10.6132	0.00827	0.01257	0.04734
11.0377	0.00827	0.0096	0.04834
11.4623	0.00827	0.00637	0.0496
11.8868	0.00827	0.00561	0.05089
12.3113	0.00827	0.00626	0.05177
12.7358	0.00827	0.00656	0.05179
13.1604	0.00827	0.00638	0.0505
13.5849	4.54548e-06	0.00613	0.04744
14.0094	0.00827	0.00621	0.04216
14.434	0.00827	0.00683	0.03442
14.8585	0.00827	0.0068	0.02518
15.283	4.54548e-06	0.00448	0.01588
15.7075	4.54548e-06	0.00104	0.00792
16.1321	0.00826	-0.000660305	0.00268
16.5566	0.00826	-0.000345136	0.000238023
16.9811	0.00826	0.000230232	-0.000751735
17.4057	0.00826	0.000225828	-0.00128
17.8302	0.00826	-0.000235341	-0.00151
18.2547	0.00826	-0.000503465	-0.00147
18.6792	0.00826	0.000637889	-0.00123
19.1038	0.00826	0.00357	-0.000842333
19.5283	0.00826	0.00741	-0.000348573
19.9528	0.00826	0.01098	0.00019487
20.3774	0.00826	0.01281	0.000736161
20.8019	0.00826	0.01259	0.00122
21.2264	0.01652	0.01279	0.0016
21.6509	0.01652	0.01528	0.00183
22.0755	0.01652	0.01914	0.00184
22.5	0.01652	0.02298	0.0016
22.9245	0.02479	0.02528	0.00106
23.3491	0.02479	0.0252	0.000315747
23.7736	0.02479	0.02516	-0.000539797
24.1981	0.02479	0.02771	-0.0014
24.6226	0.02479	0.03114	-0.00217
25.0472	0.01652	0.0326	-0.00275
25.4717	0.00826	0.03201	-0.00302
25.8962	0.00826	0.03036	-0.0029
26.3208	0.00826	0.0271	-0.00228
26.7453	0.00826	0.02113	-0.00105
27.1698	4.54548e-06	0.01458	0.000880239
27.5943	4.54548e-06	0.01154	0.00362
28.0189	0.00826	0.01207	0.00726
28.4434	0.00826	0.01294	0.01184
28.8679	0.00826	0.01284	0.01675
29.2924	0.00826	0.01259	0.02103
29.717	0.00826	0.0126	0.02374
30.1415	0.00826	0.01267	0.02395
30.566	4.54548e-06	0.01267	0.02222
30.9906	4.54548e-06	0.01265	0.02137
31.4151	0.00827	0.01265	0.02346
31.8396	0.00827	0.01266	0.02796
32.2642	0.00827	0.01266	0.0339
32.6887	0.00827	0.01265	0.04027
33.1132	0.00827	0.01265	0.04619
33.5377	0.00827	0.01265	0.0516
33.9623	4.54548e-06	0.01267	0.05694
34.3868	4.54548e-06	0.01266	0.06222
34.8113	4.54548e-06	0.01261	0.06701
35.2358	4.54548e-06	0.01264	0.07087
35.6604	0.00826	0.01281	0.07337
36.0849	0.00826	0.01275	0.07407
36.5094	0.01652	0.01213	0.07252
36.934	0.01652	0.01221	0.06914
37.3585	0.02479	0.01466	0.06928
37.783	0.03305	0.01809	0.07899
38.2075	0.04132	0.01957	0.09148
38.6321	0.04958	0.01917	0.0924
39.0566	0.04958	0.01906	0.08755
39.4811	0.04958	0.01932	0.10512
39.9057	0.04958	0.01817	0.15161
40.3302	0.04958	0.01509	0.18892
40.7547	0.05785	0.01099	0.19071
41.1793	0.06611	0.00738	0.19014
41.6038	0.08264	0.00645	0.22454
42.0283	0.0909	0.00908	0.27165
42.4528	0.12396	0.01391	0.28865
42.8774	0.13223	0.01978	0.28362
43.3019	0.15702	0.02639	0.30027
43.7264	0.16529	0.0342	0.34629
44.1509	0.19834	0.04535	0.38362
44.5755	0.20661	0.06154	0.3938
45	0.2314	0.08228	0.40724
45.4245	0.23967	0.107	0.44832
45.8491	0.28925	0.13666	0.49158
46.2736	0.29752	0.17186	0.5061
46.6981	0.39669	0.20938	0.51414
47.1226	0.42148	0.2456	0.559
47.5472	0.56198	0.28211	0.63002
47.9717	0.58677	0.32215	0.67402
48.3962	0.71074	0.36565	0.68049
48.8207	0.72727	0.41096	0.69978
49.2453	0.82645	0.4568	0.76059
49.6698	0.84297	0.5022	0.82763
50.0943	0.90909	0.5477	0.86557
50.5189	0.92562	0.59477	0.88252
50.9434	0.93388	0.64126	0.8973
51.3679	0.94215	0.68187	0.91475
51.7925	0.94215	0.71737	0.9325
52.217	0.94215	0.75541	0.94812
52.6415	0.93388	0.79673	0.95923
53.066	0.93388	0.83195	0.96675
53.4906	0.93388	0.85696	0.97662
53.9151	0.91735	0.87795	0.99089
54.3396	0.80165	0.89701	0.99953
54.7642	0.76859	0.90516	0.99364
55.1887	0.6033	0.89674	0.98068
55.6132	0.57025	0.87857	0.9717
56.0377	0.42975	0.85615	0.96097
56.4623	0.40496	0.82358	0.93403
56.8868	0.31405	0.77503	0.8986
57.3113	0.28925	0.71507	0.88424
57.7358	0.19834	0.65017	0.88265
58.1604	0.19008	0.58199	0.81829
58.5849	0.13223	0.51025	0.65428
59.0094	0.13223	0.43255	0.4952
59.434	0.14049	0.34699	0.44442
59.8585	0.14876	0.26438	0.43734
60.283	0.19834	0.20049	0.3598
60.7075	0.21487	0.15203	0.22848
61.1321	0.27272	0.10442	0.14203
61.5566	0.27272	0.06005	0.13019
61.9811	0.30578	0.03419	0.14444
62.4057	0.31405	0.02691	0.14915
62.8302	0.32231	0.02339	0.1417
63.2547	0.33058	0.01882	0.13158
63.6793	0.33884	0.02102	0.15771
64.1038	0.33884	0.03283	0.25323
64.5283	0.31405	0.04872	0.36989
64.9528	0.30578	0.06432	0.43156
65.3774	0.27272	0.07862	0.43508
65.8019	0.25619	0.09127	0.42921
66.2264	0.19008	0.10252	0.43864
66.6509	0.18181	0.1115	0.45668
67.0755	0.12396	0.11383	0.46928
67.5	0.12396	0.10674	0.45068
67.9245	0.09917	0.09537	0.38738
68.3491	0.0909	0.08538	0.32109
68.7736	0.08264	0.07691	0.29798
69.1981	0.07438	0.06857	0.29326
69.6226	0.06611	0.05907	0.25325
70.0472	0.06611	0.04743	0.18231
70.4717	0.05785	0.03493	0.13095
70.8962	0.05785	0.02371	0.11811
71.3208	0.07438	0.015	0.1172
71.7453	0.07438	0.00942	0.1083
72.1698	0.08264	0.00676	0.09621
72.5943	0.07438	0.00622	0.0889
73.0189	0.06611	0.00646	0.09206
73.4434	0.05785	0.00584	0.10943
73.8679	0.04132	0.00525	0.13351
74.2925	0.04132	0.00811	0.15123
74.717	0.02479	0.01461	0.15298
75.1415	0.02479	0.02074	0.13256
75.566	0.02479	0.02417	0.09647
75.9906	0.02479	0.0255	0.07079
76.4151	0.01652	0.0256	0.0699
76.8396	0.01652	0.02526	0.07128
77.2642	0.00826	0.02511	0.05294
77.6887	0.00826	0.02536	0.02815
78.1132	0.01652	0.0258	0.0191
78.5377	0.02479	0.02529	0.02405
78.9623	0.02479	0.02288	0.0279
79.3868	0.02479	0.01922	0.02447
79.8113	0.01652	0.01536	0.01677
80.2358	0.01652	0.01281	0.00819
80.6604	0.00826	0.01267	0.00209
81.0849	0.00826	0.01288	0.000475254
81.5094	0.00826	0.01067	0.000949024
81.934	0.00826	0.00717	0.000716943
82.3585	4.54548e-06	0.00515	-0.000426423
82.783	4.54548e-06	0.00556	-0.00175
83.2075	4.54548e-06	0.00823	-0.00252
83.6321	4.54548e-06	0.01159	-0.002
84.0566	4.54548e-06	0.01324	0.000542019
84.4811	4.54548e-06	0.01297	0.00583
84.9057	0.00827	0.01251	0.0135
85.3302	0.00827	0.01256	0.02107
85.7547	0.00827	0.01269	0.02584
86.1792	0.00827	0.01268	0.02507
86.6038	0.00827	0.01265	0.01699
87.0283	0.00827	0.01267	0.00593
87.4528	0.00827	0.01264	-0.00159
87.8774	0.00827	0.01257	-0.00389
88.3019	0.00827	0.0127	-0.00273
88.7264	0.00827	0.01296	3.61405e-05
89.1509	0.00827	0.01258	0.00256
89.5755	0.00827	0.01067	0.003
90	0.00827	0.00633	-0.000504491

## Sheet: Fig. 4a
Size of obstacle (ω0)	ROP loss (dB)
	Airy beam	Gausssian beam
0	0.02083	-1.28155e-06
0.07143	-0.68985	-0.9209
0.14286	-1.25806	-1.49066
0.21429	-1.71333	-1.98995
0.28571	-3.29301	-4.11655
0.35714	-4.39434	-5.94162
0.42857	-6.73202	-9.14134
0.5	-9.08772	-11.8795
0.57143	-13.6706	-17.0743
0.71429	-15.7986	-20.2093
0.85714	-17.768
1	-20.8976

## Sheet: Fig. 4b
Size of obstacle (ω0)	ROP loss (dB)		Size of obstacle (ω0)	ROP loss (dB)
	Airy beam			Gaussian beam
0	0.02103		0	1.85794e-06
0.07143	-0.7392		0.07143	-1.05817
0.14286	-0.93041		0.14286	-1.89455
0.21429	-1.05817		0.21429	-2.32798
0.28571	-1.57157		0.28571	-4.8218
0.35714	-3.15048		0.35714	-7.39041
0.42857	-5.72521		0.42857	-9.79448
0.57143	-11.2988		0.5	-12.8536
0.71429	-11.7309		0.57143	-20.9616
0.85714	-16.9837

## Sheet: Fig. 4c
Size of obstacle (ω0)	ROP loss (dB)
	Airy beam	Gausssian beam
0	0.01014	-2.2778e-06
0.07143	-0.76162	-1.08723
0.14286	-1.47447	-1.93392
0.21429	-1.95436	-2.65075
0.28571	-3.57693	-5.56511
0.35714	-4.76966	-8.5486
0.42857	-6.00768	-13.8536
0.5	-8.83588	-16.6961
0.57143	-14.2894	-19.0302
0.71429	-15.6788
0.85714	-19.2027

## Sheet: Fig. 4d
Size of obstacle (ω0)	Data rate (Gbps)			Bit error rate (BER)
	R+G+B Airy	R+G+B Gaussian	Single Blue Gaussian	R+G+B Airy	R+G+B Gaussian	Single Blue Gaussian
0	34.5547	34.5234	11.3203	0.00364	0.00351	0.00357
0.07143	34.3047	34.1484	11.2422	0.00355	0.00365	0.00367
0.14286	34.1562	33.7031	11.1094	0.00355	0.00356	0.00365
0.21429	34	33.2891	10.8828	0.00346	0.0035	0.0032
0.28571	33.3203	32.0156	10.5	0.00325	0.00364	0.00365
0.35714	32.8516	29.5	9.28125	0.00303	0.00337	0.0038
0.42857	31.1719	23.9062	6.08594	0.00314	0.0028	0.00321
0.57143	19.8984	10.3672	0	0.00298	0.00285
0.71429	16.6562	0		0.00293
0.85714	2.21875			0.0034
1	0

## Sheet: Fig. 5a
Vpump = 1 L/min								Vpump = 6 L/min								Vpump = 10 L/min
Normalized ROP (dB)	Normalized Statistics							Normalized ROP (dB)	Normalized Statistics							Normalized ROP (dB)	Normalized Statistics
	RA	RG	GA	GG	BA	BG			RA	RG	GA	GG	BA	BG			RA	RG	GA	GG	BA	BG
-1.27364	0	0	0	0.04762	0	0		-3.72539	0	0	0	0.05263	0	0.04762		-13.6951	0	0.05	0	0	0	0
-1.2718	0	0	0	0	0	0		-3.71912	0	0	0	0	0	0		-13.6743	0	0	0	0	0	0
-1.26995	0	0	0	0	0	0		-3.71284	0	0	0	0	0	0		-13.6534	0	0	0	0	0	0
-1.26811	0	0	0	0	0	0		-3.70657	0	0	0	0.05263	0	0		-13.6326	0	0	0	0	0	0
-1.26626	0	0	0	0	0	0		-3.7003	0	0	0	0	0	0		-13.6117	0	0	0	0	0	0
-1.26441	0	0	0	0	0	0		-3.69403	0	0	0	0	0	0		-13.5909	0	0	0	0	0	0
-1.26257	0	0	0	0	0	0		-3.68776	0	0	0	0	0	0		-13.57	0	0	0	0	0	0
-1.26072	0	0	0	0	0	0		-3.68148	0	0	0	0	0	0		-13.5492	0	0	0	0	0	0
-1.25888	0	0	0	0	0	0		-3.67521	0	0	0	0	0	0		-13.5283	0	0	0	0	0	0
-1.25703	0	0	0	0	0	0		-3.66894	0	0	0	0	0	0		-13.5075	0	0	0	0	0	0
-1.25519	0	0	0	0	0	0		-3.66267	0	0	0	0	0	0		-13.4866	0	0	0	0	0	0
-1.25334	0	0	0	0	0	0		-3.6564	0	0	0	0	0	0		-13.4658	0	0	0	0	0	0
-1.2515	0	0	0	0	0	0		-3.65012	0	0	0	0	0	0		-13.4449	0	0	0	0	0	0
-1.24965	0	0	0	0	0	0		-3.64385	0	0	0	0	0	0		-13.4241	0	0	0	0	0	0
-1.2478	0	0	0	0	0	0		-3.63758	0	0	0	0	0	0		-13.4032	0	0	0	0	0	0
-1.24596	0	0	0	0	0	0		-3.63131	0	0	0	0	0	0		-13.3824	0	0	0	0	0	0
-1.24411	0	0	0	0	0	0		-3.62504	0	0	0	0	0	0		-13.3615	0	0	0	0	0	0
-1.24227	0	0	0	0	0	0		-3.61876	0	0	0	0	0	0		-13.3407	0	0	0	0	0	0
-1.24042	0	0	0	0.04762	0	0		-3.61249	0	0	0	0	0	0		-13.3198	0	0	0	0	0	0
-1.23858	0	0	0	0	0	0		-3.60622	0	0	0	0	0	0		-13.299	0	0	0	0	0	0
-1.23673	0	0	0	0	0	0		-3.59995	0	0	0	0	0	0		-13.2781	0	0	0	0	0	0
-1.23489	0	0	0	0.04762	0	0		-3.59368	0	0	0	0	0	0		-13.2573	0	0	0	0	0	0
-1.23304	0	0	0	0	0	0		-3.5874	0	0	0	0	0	0		-13.2364	0	0	0	0	0	0
-1.23119	0	0	0	0	0	0		-3.58113	0	0	0	0	0	0		-13.2156	0	0	0	0	0	0
-1.22935	0	0	0	0	0	0		-3.57486	0	0	0	0	0	0		-13.1948	0	0	0	0	0	0
-1.2275	0	0	0	0	0	0		-3.56859	0	0	0	0	0	0.04762		-13.1739	0	0	0	0	0	0
-1.22566	0	0	0	0	0	0		-3.56232	0	0	0	0	0	0		-13.1531	0	0	0	0	0	0
-1.22381	0	0	0	0.04762	0	0		-3.55604	0	0	0	0	0	0		-13.1322	0	0	0	0	0	0
-1.22197	0	0	0	0	0	0		-3.54977	0	0	0	0	0	0		-13.1113	0	0	0	0	0	0
-1.22012	0	0	0	0	0	0		-3.5435	0	0	0	0	0	0		-13.0905	0	0	0	0	0	0
-1.21827	0	0	0	0	0	0		-3.53723	0	0	0	0	0	0		-13.0697	0	0	0	0	0	0
-1.21643	0	0	0	0	0	0		-3.53096	0	0.05263	0	0	0	0		-13.0488	0	0	0	0	0	0
-1.21458	0	0	0	0	0	0		-3.52468	0	0	0	0	0	0		-13.028	0	0	0	0	0	0
-1.21274	0	0	0	0	0	0		-3.51841	0	0	0	0	0	0		-13.0071	0	0	0	0	0	0
-1.21089	0	0	0	0	0	0		-3.51214	0	0	0	0	0	0		-12.9863	0	0	0	0	0	0
-1.20905	0	0	0	0	0	0		-3.50587	0	0	0	0	0	0		-12.9654	0	0	0	0	0	0
-1.2072	0	0	0	0	0	0		-3.4996	0	0	0	0	0	0		-12.9446	0	0	0	0	0	0
-1.20536	0	0	0	0	0	0		-3.49333	0	0	0	0	0	0		-12.9237	0	0	0	0	0	0
-1.20351	0	0	0	0	0	0		-3.48705	0	0	0	0	0	0		-12.9029	0	0	0	0	0	0
-1.20166	0	0	0	0	0	0		-3.48078	0	0	0	0	0	0		-12.882	0	0	0	0	0	0
-1.19982	0	0	0	0	0	0		-3.47451	0	0	0	0	0	0		-12.8612	0	0	0	0	0	0
-1.19797	0	0	0	0	0	0		-3.46824	0	0	0	0	0	0		-12.8403	0	0	0	0	0	0
-1.19613	0	0	0	0	0	0		-3.46197	0	0	0	0	0	0		-12.8195	0	0	0	0	0	0
-1.19428	0	0	0	0	0	0		-3.45569	0	0.05263	0	0	0	0		-12.7986	0	0	0	0	0	0
-1.19244	0	0	0	0	0	0		-3.44942	0	0	0	0	0	0		-12.7778	0	0	0	0	0	0
-1.19059	0	0	0	0	0	0		-3.44315	0	0	0	0	0	0		-12.7569	0	0	0	0	0	0
-1.18874	0	0	0	0	0	0		-3.43688	0	0	0	0	0	0.04762		-12.7361	0	0	0	0	0	0
-1.1869	0	0	0	0	0	0		-3.43061	0	0	0	0	0	0		-12.7152	0	0	0	0	0	0
-1.18505	0	0	0	0	0	0		-3.42433	0	0	0	0	0	0		-12.6944	0	0	0	0	0	0
-1.18321	0	0	0	0	0	0		-3.41806	0	0	0	0	0	0		-12.6735	0	0	0	0	0	0
-1.18136	0	0	0	0	0	0		-3.41179	0	0	0	0	0	0		-12.6527	0	0	0	0	0	0
-1.17952	0	0	0	0	0	0		-3.40552	0	0	0	0	0	0		-12.6318	0	0	0	0	0	0
-1.17767	0	0	0	0	0	0		-3.39925	0	0	0	0	0	0		-12.611	0	0	0	0	0	0
-1.17583	0	0	0	0	0	0		-3.39297	0	0	0	0	0	0		-12.5901	0	0	0	0	0	0
-1.17398	0	0	0	0	0	0		-3.3867	0	0	0	0	0	0		-12.5693	0	0	0	0	0	0
-1.17213	0	0	0	0.04762	0	0		-3.38043	0	0	0	0	0	0		-12.5484	0	0	0	0	0	0
-1.17029	0	0	0	0	0	0		-3.37416	0	0	0	0	0	0		-12.5276	0	0	0	0	0	0
-1.16844	0	0	0	0	0	0		-3.36789	0	0	0	0	0	0		-12.5068	0	0	0	0	0	0
-1.1666	0	0	0	0	0	0		-3.36161	0	0	0	0	0	0.09524		-12.4859	0	0	0	0	0	0
-1.16475	0	0	0	0	0	0		-3.35534	0	0	0	0	0	0		-12.465	0	0	0	0	0	0
-1.16291	0	0	0	0	0	0		-3.34907	0	0	0	0	0	0		-12.4442	0	0	0	0	0	0
-1.16106	0	0	0	0	0	0		-3.3428	0	0	0	0	0	0		-12.4233	0	0	0	0	0	0
-1.15921	0	0	0	0	0	0		-3.33653	0	0	0	0	0	0		-12.4025	0	0	0	0	0	0
-1.15737	0	0	0	0	0	0		-3.33025	0	0	0	0	0	0		-12.3817	0	0	0	0	0	0
-1.15552	0	0	0	0	0	0		-3.32398	0	0	0	0	0	0		-12.3608	0	0	0	0	0	0
-1.15368	0	0	0	0	0	0		-3.31771	0	0	0	0	0	0		-12.34	0	0	0	0	0	0
-1.15183	0	0	0	0	0	0		-3.31144	0	0	0	0	0	0		-12.3191	0	0	0	0	0	0
-1.14999	0	0	0	0	0	0		-3.30517	0	0	0	0	0	0		-12.2983	0	0	0	0	0	0
-1.14814	0	0	0	0	0	0		-3.29889	0	0	0	0	0	0		-12.2774	0	0	0	0	0	0
-1.1463	0	0	0	0	0	0		-3.29262	0	0	0	0	0	0		-12.2566	0	0	0	0	0	0
-1.14445	0	0	0	0	0	0		-3.28635	0	0	0	0	0	0		-12.2357	0	0	0	0	0	0
-1.1426	0	0	0	0	0	0		-3.28008	0	0	0	0	0	0		-12.2149	0	0	0	0	0	0
-1.14076	0	0	0	0.04762	0	0		-3.27381	0	0	0	0	0	0		-12.194	0	0	0	0	0	0
-1.13891	0	0	0	0.04762	0	0		-3.26753	0	0	0	0	0	0		-12.1732	0	0	0	0	0	0
-1.13707	0	0	0	0	0	0		-3.26126	0	0	0	0	0	0.04762		-12.1523	0	0	0	0	0	0
-1.13522	0	0	0	0	0	0		-3.25499	0	0	0	0	0	0		-12.1315	0	0	0	0	0	0
-1.13338	0	0	0	0	0	0.05		-3.24872	0	0	0	0	0	0		-12.1106	0	0	0	0	0	0
-1.13153	0	0	0	0	0	0		-3.24245	0	0	0	0	0	0		-12.0898	0	0	0	0	0	0
-1.12969	0	0	0	0	0	0		-3.23617	0	0	0	0	0	0		-12.0689	0	0	0	0	0	0
-1.12784	0	0	0	0	0	0		-3.2299	0	0	0	0	0	0		-12.0481	0	0	0	0	0	0
-1.12599	0	0	0	0	0	0		-3.22363	0	0	0	0	0	0		-12.0272	0	0	0	0	0	0
-1.12415	0	0	0	0	0	0		-3.21736	0	0	0	0	0	0		-12.0064	0	0	0	0	0	0
-1.1223	0	0	0	0	0	0		-3.21109	0	0	0	0	0	0		-11.9855	0	0	0	0	0	0
-1.12046	0	0	0	0.04762	0	0		-3.20481	0	0	0	0	0	0		-11.9647	0	0	0	0	0	0
-1.11861	0	0	0	0	0	0		-3.19854	0	0	0	0	0	0		-11.9438	0	0	0	0	0	0
-1.11677	0	0	0	0	0	0		-3.19227	0	0	0	0	0	0		-11.923	0	0	0	0	0	0
-1.11492	0	0	0	0	0	0		-3.186	0	0	0	0	0	0		-11.9021	0	0	0	0	0	0
-1.11307	0	0	0	0	0	0		-3.17973	0	0	0	0	0	0		-11.8813	0	0	0	0	0	0
-1.11123	0	0	0	0	0	0		-3.17345	0	0	0	0	0	0		-11.8604	0	0	0	0	0	0
-1.10938	0	0	0	0.04762	0	0		-3.16718	0	0	0	0	0	0		-11.8396	0	0	0	0	0	0
-1.10754	0	0	0	0	0	0		-3.16091	0	0	0	0	0	0		-11.8187	0	0	0	0	0	0
-1.10569	0	0	0	0	0	0		-3.15464	0	0	0	0	0	0		-11.7979	0	0	0	0	0	0
-1.10385	0	0	0	0	0	0		-3.14837	0	0.05263	0	0	0	0		-11.777	0	0	0	0	0	0
-1.102	0	0	0	0.04762	0	0		-3.1421	0	0.05263	0	0	0	0		-11.7562	0	0	0	0	0	0
-1.10016	0	0	0	0	0	0		-3.13582	0	0	0	0	0	0		-11.7354	0	0	0	0	0	0
-1.09831	0	0	0	0	0	0		-3.12955	0	0	0	0	0	0		-11.7145	0	0	0	0	0	0
-1.09646	0	0	0	0	0	0		-3.12328	0	0	0	0	0	0		-11.6936	0	0	0	0	0	0
-1.09462	0	0	0	0	0	0		-3.11701	0	0	0	0	0	0		-11.6728	0	0	0	0	0	0
-1.09277	0	0	0	0	0	0		-3.11074	0	0	0	0	0	0		-11.6519	0	0	0	0	0	0
-1.09093	0	0	0	0	0	0.05		-3.10446	0	0	0	0	0	0		-11.6311	0	0	0	0	0	0
-1.08908	0	0	0	0	0	0		-3.09819	0	0	0	0	0	0		-11.6103	0	0	0	0	0	0
-1.08724	0	0	0	0	0	0		-3.09192	0	0	0	0	0	0		-11.5894	0	0	0	0	0	0
-1.08539	0	0	0	0.09524	0	0		-3.08565	0	0	0	0	0	0		-11.5686	0	0	0	0	0	0
-1.08354	0	0	0	0	0	0		-3.07938	0	0	0	0	0	0		-11.5477	0	0	0	0	0	0
-1.0817	0	0	0	0.04762	0	0		-3.0731	0	0	0	0.05263	0	0		-11.5269	0	0	0	0	0	0
-1.07985	0	0	0	0	0	0		-3.06683	0	0	0	0	0	0		-11.506	0	0	0	0	0	0
-1.07801	0	0	0	0	0	0		-3.06056	0	0	0	0	0	0.04762		-11.4852	0	0	0	0	0	0
-1.07616	0	0	0	0	0	0		-3.05429	0	0	0	0	0	0		-11.4643	0	0	0	0	0	0
-1.07432	0	0	0	0	0	0		-3.04802	0	0	0	0	0	0		-11.4435	0	0	0	0	0	0
-1.07247	0	0	0	0	0	0		-3.04174	0	0	0	0	0	0		-11.4226	0	0	0	0	0	0
-1.07063	0	0	0	0	0	0		-3.03547	0	0	0	0	0	0		-11.4018	0	0	0	0	0	0
-1.06878	0	0	0	0	0	0		-3.0292	0	0	0	0	0	0.04762		-11.3809	0	0	0	0	0	0
-1.06693	0	0	0	0	0	0		-3.02293	0	0	0	0	0	0		-11.3601	0	0	0	0	0	0
-1.06509	0	0	0	0.04762	0	0		-3.01666	0	0	0	0	0	0		-11.3392	0	0	0	0	0	0
-1.06324	0	0	0	0	0	0		-3.01038	0	0	0	0	0	0		-11.3184	0	0	0	0	0	0
-1.0614	0	0	0	0.04762	0	0		-3.00411	0	0	0	0	0	0		-11.2975	0	0	0	0	0	0
-1.05955	0	0	0	0.04762	0	0		-2.99784	0	0	0	0	0	0		-11.2767	0	0	0	0	0	0
-1.05771	0	0	0	0	0	0		-2.99157	0	0	0	0	0	0		-11.2558	0	0	0	0	0	0
-1.05586	0	0	0	0	0	0		-2.9853	0	0	0	0	0	0		-11.235	0	0	0	0	0	0
-1.05401	0	0	0	0	0	0		-2.97902	0	0	0	0	0	0		-11.2141	0	0	0	0	0	0
-1.05217	0	0	0	0	0	0		-2.97275	0	0	0	0	0	0		-11.1933	0	0	0	0	0	0
-1.05032	0	0	0	0	0	0		-2.96648	0	0	0	0	0	0		-11.1724	0	0	0	0	0	0
-1.04848	0	0	0	0	0	0		-2.96021	0	0	0	0	0	0		-11.1516	0	0	0	0	0	0
-1.04663	0	0	0	0	0	0		-2.95394	0	0	0	0	0	0		-11.1307	0	0	0	0	0	0
-1.04479	0	0	0	0	0	0.05		-2.94766	0	0	0	0	0	0		-11.1099	0	0	0	0	0	0
-1.04294	0	0	0	0	0	0		-2.94139	0	0	0	0	0	0		-11.089	0	0	0	0	0	0
-1.0411	0	0	0	0	0	0.05		-2.93512	0	0	0	0	0	0		-11.0682	0	0	0	0	0	0
-1.03925	0	0	0	0	0	0		-2.92885	0	0	0	0.05263	0	0		-11.0473	0	0	0	0	0	0.04762
-1.0374	0	0	0	0	0	0		-2.92258	0	0	0	0	0	0		-11.0265	0	0	0	0	0	0
-1.03556	0	0	0	0	0	0		-2.9163	0	0	0	0	0	0		-11.0056	0	0	0	0	0	0
-1.03371	0	0	0	0.04762	0	0		-2.91003	0	0	0	0	0	0		-10.9848	0	0	0	0	0	0
-1.03187	0	0	0	0.04762	0	0		-2.90376	0	0	0	0	0	0		-10.964	0	0	0	0	0	0
-1.03002	0	0	0	0	0	0		-2.89749	0	0	0	0	0	0.04762		-10.9431	0	0	0	0	0	0
-1.02818	0	0	0	0	0	0		-2.89122	0	0.05263	0	0	0	0		-10.9223	0	0	0	0	0	0
-1.02633	0	0	0	0	0	0		-2.88494	0	0	0	0	0	0		-10.9014	0	0	0	0	0	0
-1.02448	0	0	0	0	0	0		-2.87867	0	0	0	0	0	0		-10.8806	0	0	0	0	0	0
-1.02264	0	0	0	0	0	0		-2.8724	0	0	0	0	0	0		-10.8597	0	0	0	0	0	0
-1.02079	0	0	0	0	0	0		-2.86613	0	0	0	0.05263	0	0		-10.8389	0	0	0	0	0	0
-1.01895	0	0	0	0	0	0.05		-2.85986	0	0	0	0	0	0		-10.818	0	0	0	0	0	0
-1.0171	0	0	0	0.04762	0	0		-2.85358	0	0	0	0	0	0		-10.7972	0	0	0	0	0	0
-1.01526	0	0	0	0	0	0		-2.84731	0	0	0	0	0	0		-10.7763	0	0	0	0	0	0
-1.01341	0	0	0	0.09524	0	0		-2.84104	0	0.05263	0	0	0	0		-10.7555	0	0	0	0	0	0
-1.01157	0	0	0	0	0	0		-2.83477	0	0	0	0	0	0		-10.7346	0	0	0	0	0	0
-1.00972	0	0	0	0.04762	0	0		-2.8285	0	0.10526	0	0	0	0		-10.7138	0	0	0	0	0	0
-1.00787	0	0	0	0	0	0		-2.82223	0	0	0	0	0	0		-10.6929	0	0	0	0	0	0
-1.00603	0	0	0	0	0	0		-2.81595	0	0	0	0	0	0		-10.6721	0	0	0	0	0	0
-1.00418	0	0	0	0	0	0		-2.80968	0	0	0	0	0	0		-10.6512	0	0	0	0	0	0
-1.00234	0	0	0	0	0	0		-2.80341	0	0	0	0	0	0.04762		-10.6304	0	0	0	0	0	0
-1.00049	0	0	0	0	0	0		-2.79714	0	0.05263	0	0	0	0.04762		-10.6095	0	0	0	0	0	0
-0.99865	0	0	0	0	0	0		-2.79087	0	0	0	0	0	0		-10.5887	0	0	0	0	0	0
-0.9968	0	0	0	0	0	0		-2.78459	0	0	0	0	0	0		-10.5678	0	0	0	0	0	0
-0.99496	0	0	0	0	0	0		-2.77832	0	0.05263	0	0	0	0		-10.547	0	0	0	0	0	0
-0.99311	0	0	0	0	0	0		-2.77205	0	0	0	0	0	0		-10.5261	0	0	0	0	0	0
-0.99126	0	0	0	0	0	0		-2.76578	0	0	0	0	0	0		-10.5053	0	0	0	0	0	0
-0.98942	0	0	0	0	0	0		-2.75951	0	0.05263	0	0.05263	0	0		-10.4844	0	0	0	0	0	0
-0.98757	0	0	0	0	0	0.1		-2.75323	0	0	0	0	0	0		-10.4636	0	0	0	0	0	0
-0.98573	0	0	0	0	0	0		-2.74696	0	0	0	0	0	0.04762		-10.4427	0	0	0	0	0	0
-0.98388	0	0	0	0	0	0		-2.74069	0	0	0	0	0	0		-10.4219	0	0	0	0	0	0
-0.98204	0	0	0	0	0	0		-2.73442	0	0.05263	0	0	0	0		-10.401	0	0	0	0	0	0
-0.98019	0	0	0	0	0	0		-2.72815	0	0.05263	0	0	0	0		-10.3802	0	0	0	0	0	0
-0.97834	0	0	0	0	0	0.05		-2.72187	0	0	0	0	0	0		-10.3593	0	0	0	0	0	0
-0.9765	0	0	0	0	0	0		-2.7156	0	0	0	0	0	0		-10.3385	0	0	0	0	0	0
-0.97465	0	0	0	0	0	0		-2.70933	0	0	0	0	0	0.04762		-10.3177	0	0	0	0	0	0.04762
-0.97281	0	0	0	0	0	0		-2.70306	0	0	0	0	0	0.09524		-10.2968	0	0	0	0	0	0
-0.97096	0	0	0	0.04762	0	0		-2.69679	0	0	0	0	0	0		-10.2759	0	0	0	0	0	0
-0.96912	0	0	0	0.04762	0	0		-2.69051	0	0.05263	0	0	0	0		-10.2551	0	0	0	0	0	0
-0.96727	0	0	0	0	0	0		-2.68424	0	0.05263	0	0	0	0		-10.2342	0	0	0	0	0	0.04762
-0.96543	0	0	0	0	0	0		-2.67797	0	0	0	0	0	0		-10.2134	0	0	0	0	0	0.04762
-0.96358	0	0	0	0	0	0		-2.6717	0	0	0	0	0	0		-10.1926	0	0	0	0	0	0
-0.96173	0	0	0	0	0	0		-2.66543	0	0	0	0	0	0		-10.1717	0	0	0	0	0	0
-0.95989	0	0	0	0	0	0		-2.65915	0	0	0	0	0	0		-10.1509	0	0	0	0	0	0
-0.95804	0	0	0	0.09524	0	0		-2.65288	0	0	0	0	0	0		-10.13	0	0	0	0	0	0
-0.9562	0	0	0	0	0	0		-2.64661	0	0	0	0	0	0		-10.1092	0	0	0	0	0	0
-0.95435	0	0	0	0	0	0		-2.64034	0	0	0	0	0	0		-10.0883	0	0	0	0	0	0
-0.95251	0	0	0	0	0	0.05		-2.63407	0	0.05263	0	0	0	0.04762		-10.0675	0	0	0	0	0	0
-0.95066	0	0	0	0	0	0		-2.62779	0	0	0	0	0	0		-10.0466	0	0	0	0	0	0
-0.94881	0	0	0	0	0	0		-2.62152	0	0	0	0	0	0		-10.0258	0	0	0	0	0	0
-0.94697	0	0	0	0	0	0		-2.61525	0	0	0	0	0	0.04762		-10.0049	0	0	0	0	0	0
-0.94512	0	0	0	0	0	0		-2.60898	0	0.05263	0	0	0	0		-9.98407	0	0	0	0	0	0
-0.94328	0	0	0	0	0	0		-2.60271	0	0	0	0	0	0.04762		-9.96322	0	0	0	0	0	0
-0.94143	0	0	0	0	0	0		-2.59643	0	0	0	0	0	0.04762		-9.94237	0	0	0	0	0	0
-0.93959	0	0	0	0	0	0		-2.59016	0	0	0	0	0	0		-9.92152	0	0	0	0	0	0
-0.93774	0	0	0	0	0	0		-2.58389	0	0	0	0	0	0		-9.90068	0	0	0	0.04	0	0
-0.9359	0	0	0	0.04762	0	0		-2.57762	0	0.05263	0	0	0	0		-9.87983	0	0	0	0	0	0
-0.93405	0	0	0	0	0	0		-2.57135	0	0	0	0	0	0		-9.85898	0	0	0	0	0	0
-0.9322	0	0	0	0.04762	0	0		-2.56507	0	0	0	0.05263	0	0		-9.83813	0	0	0	0	0	0
-0.93036	0	0	0	0	0	0		-2.5588	0	0	0	0	0	0		-9.81728	0	0	0	0	0	0
-0.92851	0	0	0	0.04762	0	0		-2.55253	0	0	0	0.05263	0	0		-9.79643	0	0	0	0	0	0
-0.92667	0	0	0	0	0	0		-2.54626	0	0	0	0	0	0		-9.77558	0	0	0	0	0	0
-0.92482	0	0	0	0	0	0		-2.53999	0	0	0	0	0	0		-9.75474	0	0	0	0	0	0
-0.92298	0	0	0	0	0	0		-2.53371	0	0	0	0	0	0		-9.73389	0	0	0	0	0	0
-0.92113	0	0	0	0	0	0.05		-2.52744	0	0	0	0	0	0.04762		-9.71304	0	0	0	0	0	0.04762
-0.91928	0	0	0	0	0	0		-2.52117	0	0	0	0	0	0		-9.69219	0	0	0	0	0	0
-0.91744	0	0	0	0	0	0		-2.5149	0	0.05263	0	0	0	0		-9.67134	0	0.05	0	0	0	0
-0.91559	0	0	0	0	0	0		-2.50863	0	0	0	0	0	0		-9.65049	0	0	0	0	0	0.04762
-0.91375	0	0	0	0	0	0		-2.50235	0	0	0	0	0	0.09524		-9.62964	0	0	0	0	0	0
-0.9119	0	0	0	0	0	0		-2.49608	0	0	0	0	0	0		-9.6088	0	0	0	0	0	0
-0.91006	0	0	0	0	0	0		-2.48981	0	0	0	0	0	0		-9.58795	0	0	0	0	0	0
-0.90821	0	0	0	0	0	0		-2.48354	0	0.05263	0	0	0	0		-9.5671	0	0	0	0	0	0
-0.90637	0	0	0	0	0	0		-2.47727	0	0	0	0	0	0.04762		-9.54625	0	0	0	0	0	0
-0.90452	0	0	0	0	0	0		-2.471	0	0	0	0	0	0.09524		-9.5254	0	0	0	0	0	0
-0.90267	0	0	0	0.04762	0	0		-2.46472	0	0	0	0	0	0		-9.50455	0	0	0	0	0	0
-0.90083	0	0	0	0	0	0		-2.45845	0	0	0	0.05263	0	0		-9.4837	0	0	0	0	0	0
-0.89898	0	0	0	0.04762	0	0		-2.45218	0	0.05263	0	0.10526	0	0		-9.46286	0	0	0	0	0	0
-0.89714	0	0	0	0	0	0		-2.44591	0	0	0	0	0	0.04762		-9.44201	0	0	0	0	0	0
-0.89529	0	0	0	0.04762	0	0		-2.43964	0	0	0	0.10526	0	0.09524		-9.42116	0	0	0	0	0	0
-0.89345	0	0	0	0	0	0		-2.43336	0	0.05263	0	0	0	0		-9.40031	0	0	0	0	0	0.04762
-0.8916	0	0	0	0	0	0		-2.42709	0	0.05263	0	0	0	0		-9.37946	0	0	0	0	0	0
-0.88976	0	0	0	0	0	0		-2.42082	0	0	0	0	0	0		-9.35861	0	0	0	0	0	0
-0.88791	0	0	0	0	0	0		-2.41455	0	0	0	0	0	0		-9.33776	0	0	0	0	0	0
-0.88606	0	0	0	0	0	0		-2.40828	0	0	0	0.05263	0	0.04762		-9.31692	0	0	0	0	0	0.04762
-0.88422	0	0	0	0	0	0		-2.402	0	0.05263	0	0	0	0		-9.29607	0	0	0	0	0	0
-0.88237	0	0	0	0	0	0		-2.39573	0	0	0	0.10526	0	0.04762		-9.27522	0	0	0	0	0	0
-0.88053	0	0	0	0	0	0		-2.38946	0	0.05263	0	0	0	0		-9.25437	0	0	0	0	0	0
-0.87868	0	0	0	0	0	0		-2.38319	0	0.10526	0	0	0	0.04762		-9.23352	0	0	0	0	0	0
-0.87684	0	0	0	0	0	0		-2.37692	0	0.05263	0	0	0	0		-9.21267	0	0	0	0	0	0
-0.87499	0	0	0	0	0	0		-2.37064	0	0	0	0	0	0		-9.19182	0	0	0	0	0	0
-0.87314	0	0	0	0.09524	0	0.05		-2.36437	0	0	0	0	0	0		-9.17098	0	0	0	0	0	0
-0.8713	0	0	0	0	0	0		-2.3581	0	0	0	0	0	0		-9.15013	0	0	0	0	0	0
-0.86945	0	0	0	0	0	0		-2.35183	0	0.10526	0	0.05263	0	0		-9.12928	0	0	0	0	0	0
-0.86761	0	0	0	0.04762	0	0		-2.34556	0	0.05263	0	0	0	0		-9.10843	0	0	0	0	0	0
-0.86576	0	0	0	0.04762	0	0		-2.33928	0	0	0	0.05263	0	0		-9.08758	0	0	0	0	0	0
-0.86392	0	0	0	0.04762	0	0		-2.33301	0	0	0	0	0	0		-9.06673	0	0	0	0	0	0
-0.86207	0	0	0	0.09524	0	0		-2.32674	0.05556	0.05263	0	0	0	0		-9.04588	0	0	0	0	0	0
-0.86023	0	0	0	0	0	0		-2.32047	0	0.05263	0	0	0	0		-9.02504	0	0	0	0	0	0
-0.85838	0	0	0	0	0	0		-2.3142	0	0.05263	0	0	0	0.04762		-9.00419	0	0	0	0	0	0
-0.85653	0	0	0	0	0	0		-2.30792	0	0	0	0	0	0.04762		-8.98334	0	0	0	0	0	0
-0.85469	0	0	0	0	0	0		-2.30165	0	0	0	0	0	0		-8.96249	0	0	0	0	0	0
-0.85284	0	0	0	0	0	0		-2.29538	0	0.05263	0	0	0	0		-8.94164	0	0.05	0	0	0	0
-0.851	0	0	0	0.04762	0	0		-2.28911	0	0	0	0	0	0		-8.92079	0	0	0	0	0	0
-0.84915	0	0	0	0	0	0		-2.28284	0	0	0	0	0	0		-8.89994	0	0	0	0	0	0
-0.84731	0	0	0	0	0	0		-2.27656	0	0.21053	0	0	0	0		-8.8791	0	0	0	0	0	0
-0.84546	0	0	0	0.04762	0	0.05		-2.27029	0	0.05263	0	0	0	0		-8.85825	0	0	0	0	0	0.04762
-0.84361	0	0	0	0	0	0.05		-2.26402	0	0.05263	0	0	0	0		-8.8374	0	0	0	0	0	0
-0.84177	0	0	0	0	0	0		-2.25775	0.05556	0.05263	0	0	0	0		-8.81655	0	0	0	0	0	0
-0.83992	0	0	0	0.04762	0	0		-2.25148	0	0.15789	0	0	0	0.04762		-8.7957	0	0	0	0	0	0
-0.83808	0	0	0	0	0	0		-2.2452	0	0.05263	0	0	0	0.09524		-8.77485	0	0	0	0	0	0
-0.83623	0	0	0	0	0	0.05		-2.23893	0	0.05263	0	0	0	0.09524		-8.754	0	0	0	0	0	0
-0.83439	0	0	0	0	0	0		-2.23266	0	0	0	0.10526	0	0.04762		-8.73316	0	0	0	0	0	0
-0.83254	0	0	0	0.04762	0	0		-2.22639	0	0	0	0.05263	0	0.04762		-8.71231	0	0	0	0	0	0
-0.8307	0	0	0	0	0	0		-2.22012	0	0.05263	0	0	0	0		-8.69146	0	0	0	0	0	0
-0.82885	0	0	0	0	0	0		-2.21384	0	0.05263	0	0	0	0		-8.67061	0	0	0	0	0	0
-0.827	0	0	0	0	0	0		-2.20757	0	0.10526	0	0.05263	0	0.04762		-8.64976	0	0	0	0	0	0
-0.82516	0	0	0	0.04762	0	0		-2.2013	0	0	0	0	0	0		-8.62891	0	0	0	0	0	0.04762
-0.82331	0	0	0	0	0	0		-2.19503	0	0	0	0	0	0		-8.60806	0	0	0	0	0	0.04762
-0.82147	0	0	0	0.04762	0	0.05		-2.18876	0	0.05263	0	0.05263	0	0.19048		-8.58722	0	0	0	0	0	0
-0.81962	0	0	0	0	0	0		-2.18248	0.05556	0	0	0.05263	0	0.04762		-8.56637	0	0	0	0	0	0
-0.81778	0	0	0	0	0	0		-2.17621	0	0	0	0	0	0		-8.54552	0	0	0	0	0	0
-0.81593	0	0	0	0	0	0		-2.16994	0	0.05263	0	0.05263	0	0		-8.52467	0	0	0	0	0	0
-0.81408	0	0	0	0	0	0		-2.16367	0	0	0	0	0	0		-8.50382	0	0	0	0	0	0
-0.81224	0	0	0	0	0	0.05		-2.1574	0	0.05263	0	0	0	0.04762		-8.48297	0	0	0	0	0	0
-0.81039	0	0	0	0.04762	0	0		-2.15113	0.05556	0	0	0	0	0		-8.46212	0	0	0	0	0	0
-0.80855	0	0	0	0	0	0		-2.14485	0.05556	0	0	0	0	0		-8.44128	0	0	0	0	0	0
-0.8067	0	0	0	0.09524	0	0.1		-2.13858	0	0.05263	0	0	0	0.09524		-8.42043	0	0	0	0	0	0
-0.80486	0	0	0	0	0	0		-2.13231	0	0.05263	0	0.05263	0	0.04762		-8.39958	0	0	0	0	0	0.04762
-0.80301	0	0	0	0	0	0		-2.12604	0	0.15789	0	0	0	0.04762		-8.37873	0	0	0	0	0	0.04762
-0.80117	0	0	0	0	0	0		-2.11977	0	0	0	0.05263	0	0		-8.35788	0	0	0	0	0	0
-0.79932	0	0	0	0.04762	0	0.05		-2.11349	0	0	0	0.05263	0	0.04762		-8.33703	0	0	0	0	0	0
-0.79747	0	0	0	0	0	0.05		-2.10722	0	0.05263	0	0.05263	0	0.04762		-8.31618	0	0	0	0	0	0.09524
-0.79563	0	0	0	0.14286	0	0		-2.10095	0	0.05263	0	0.05263	0	0		-8.29534	0	0	0	0	0	0
-0.79378	0	0	0	0	0	0.05		-2.09468	0	0	0	0	0	0.09524		-8.27449	0	0	0	0	0	0
-0.79194	0	0	0	0	0	0		-2.08841	0	0	0	0	0	0.09524		-8.25364	0	0	0	0	0	0.04762
-0.79009	0	0	0	0	0	0.05		-2.08213	0	0.05263	0	0	0	0		-8.23279	0	0	0	0	0	0.04762
-0.78825	0	0	0	0	0	0		-2.07586	0.05556	0.10526	0	0	0	0		-8.21194	0	0	0	0	0	0
-0.7864	0	0	0	0	0	0		-2.06959	0	0.10526	0	0	0	0.04762		-8.19109	0	0	0	0	0	0
-0.78456	0	0	0	0	0	0.05		-2.06332	0	0.10526	0	0.10526	0	0.04762		-8.17025	0	0	0	0	0	0
-0.78271	0	0	0	0.04762	0	0.05		-2.05705	0	0.10526	0	0	0	0.04762		-8.1494	0	0	0	0	0	0
-0.78086	0	0	0	0	0	0		-2.05077	0	0.10526	0.04167	0.05263	0	0.04762		-8.12855	0	0	0	0	0	0
-0.77902	0	0	0	0	0	0		-2.0445	0	0	0	0	0	0		-8.1077	0	0	0	0	0	0
-0.77717	0	0	0	0	0	0.05		-2.03823	0	0.10526	0	0	0	0		-8.08685	0	0	0	0	0	0
-0.77533	0	0	0	0	0	0		-2.03196	0	0.15789	0	0	0	0.19048		-8.066	0	0	0	0	0	0
-0.77348	0	0	0	0	0	0.1		-2.02569	0	0.10526	0	0	0	0		-8.04515	0	0	0	0	0	0.04762
-0.77164	0	0	0	0	0	0		-2.01941	0	0.10526	0	0	0	0		-8.02431	0	0	0	0	0	0
-0.76979	0	0	0	0.04762	0	0		-2.01314	0	0	0	0	0	0.09524		-8.00346	0	0.05	0	0	0	0.04762
-0.76794	0	0	0	0	0	0		-2.00687	0	0	0	0	0	0.04762		-7.98261	0	0	0	0	0	0.04762
-0.7661	0	0	0	0	0	0.05		-2.0006	0	0.10526	0	0	0	0.04762		-7.96176	0	0	0	0	0	0.04762
-0.76425	0	0	0	0	0	0		-1.99433	0	0.05263	0	0	0	0.04762		-7.94091	0	0	0	0	0	0.04762
-0.76241	0	0	0	0	0	0		-1.98805	0	0.15789	0	0.21053	0	0		-7.92006	0	0	0	0	0	0.04762
-0.76056	0	0	0	0	0.04	0		-1.98178	0	0.10526	0	0.05263	0	0		-7.89921	0	0	0	0	0	0
-0.75872	0	0	0	0.04762	0	0.05		-1.97551	0	0.05263	0	0.05263	0	0		-7.87837	0	0	0	0	0	0
-0.75687	0	0	0	0	0	0		-1.96924	0	0	0	0.05263	0	0.04762		-7.85752	0	0.05	0	0	0	0
-0.75503	0	0	0	0	0	0.05		-1.96297	0	0.10526	0	0	0	0.19048		-7.83667	0	0	0	0	0	0
-0.75318	0	0	0	0	0	0.05		-1.95669	0	0.10526	0	0.05263	0	0.04762		-7.81582	0	0	0	0	0	0
-0.75133	0	0	0	0	0	0		-1.95042	0	0.15789	0	0.05263	0	0.19048		-7.79497	0	0	0	0	0	0
-0.74949	0	0	0	0.09524	0	0		-1.94415	0	0	0	0	0	0		-7.77412	0	0	0	0	0	0.09524
-0.74764	0	0	0	0	0	0.1		-1.93788	0	0.15789	0	0.05263	0	0.04762		-7.75327	0	0	0	0	0	0
-0.7458	0	0	0	0.14286	0	0.05		-1.93161	0	0.05263	0	0.10526	0	0		-7.73243	0	0.05	0	0	0	0.04762
-0.74395	0	0	0.04762	0	0	0		-1.92533	0	0.05263	0	0	0	0.04762		-7.71158	0	0	0	0	0	0
-0.74211	0	0	0	0	0	0		-1.91906	0	0	0.04167	0	0	0		-7.69073	0	0	0	0	0	0
-0.74026	0	0	0	0.04762	0	0.05		-1.91279	0	0.10526	0	0	0	0.09524		-7.66988	0	0	0	0	0	0.04762
-0.73841	0	0	0	0	0	0.2		-1.90652	0.05556	0	0	0.05263	0	0.09524		-7.64903	0	0	0	0	0	0
-0.73657	0	0	0	0.09524	0	0		-1.90025	0	0	0	0.10526	0	0.09524		-7.62818	0	0	0	0	0	0.04762
-0.73472	0	0	0	0.04762	0	0.05		-1.89397	0	0.21053	0	0.05263	0	0		-7.60733	0	0	0	0	0	0.04762
-0.73288	0	0	0	0	0	0.05		-1.8877	0.05556	0.05263	0	0	0	0		-7.58649	0	0	0	0	0	0.04762
-0.73103	0	0	0	0	0	0.05		-1.88143	0	0.10526	0	0.05263	0	0.09524		-7.56564	0	0	0	0	0	0
-0.72919	0	0	0	0.04762	0	0.05		-1.87516	0	0.10526	0	0.05263	0	0.09524		-7.54479	0	0	0	0	0	0.04762
-0.72734	0	0	0	0	0	0.15		-1.86889	0	0	0	0.15789	0	0.09524		-7.52394	0	0	0	0	0	0
-0.7255	0	0	0	0	0	0.1		-1.86261	0.05556	0.05263	0.04167	0.05263	0	0.04762		-7.50309	0	0	0	0	0	0
-0.72365	0	0	0	0.04762	0	0		-1.85634	0.05556	0.10526	0	0	0	0.09524		-7.48224	0	0	0	0	0	0
-0.7218	0	0	0	0	0	0.05		-1.85007	0.05556	0.15789	0	0.05263	0	0.04762		-7.46139	0	0.05	0	0	0	0
-0.71996	0	0	0.04762	0	0	0		-1.8438	0	0.05263	0	0.05263	0	0.04762		-7.44055	0	0	0	0	0	0
-0.71811	0	0	0	0	0	0		-1.83753	0.05556	0.05263	0	0.05263	0	0.04762		-7.4197	0	0	0	0	0	0.04762
-0.71627	0	0	0	0.04762	0	0		-1.83126	0.05556	0.21053	0	0	0	0.04762		-7.39885	0	0	0	0	0	0.04762
-0.71442	0	0	0	0	0	0.05		-1.82498	0.05556	0.15789	0	0.05263	0	0.14286		-7.378	0	0	0	0	0	0.04762
-0.71258	0	0	0	0	0	0		-1.81871	0	0.15789	0	0.10526	0	0.14286		-7.35715	0	0	0	0	0	0.09524
-0.71073	0	0.03448	0	0.04762	0	0.05		-1.81244	0	0.21053	0	0	0	0		-7.3363	0	0	0	0	0	0.09524
-0.70888	0	0	0	0	0	0		-1.80617	0.11111	0.15789	0	0.10526	0	0.09524		-7.31545	0	0	0	0	0	0
-0.70704	0	0	0	0	0	0.1		-1.7999	0.05556	0.05263	0	0	0	0.19048		-7.29461	0	0	0	0	0	0.09524
-0.70519	0	0	0	0	0	0.1		-1.79362	0	0.05263	0.04167	0.05263	0	0.09524		-7.27376	0	0	0	0	0	0
-0.70335	0	0	0	0.04762	0	0		-1.78735	0	0.10526	0	0.05263	0	0.09524		-7.25291	0	0	0	0	0	0
-0.7015	0	0	0	0	0	0		-1.78108	0	0.10526	0	0	0	0.04762		-7.23206	0	0	0	0	0	0
-0.69966	0	0	0.04762	0	0	0.05		-1.77481	0.11111	0.05263	0	0.05263	0	0.04762		-7.21121	0	0	0	0	0	0
-0.69781	0	0	0	0.09524	0	0		-1.76854	0	0.05263	0	0.05263	0	0		-7.19036	0	0.05	0	0	0	0
-0.69597	0	0	0	0	0	0		-1.76226	0.05556	0.05263	0.04167	0.05263	0	0		-7.16951	0	0	0	0	0	0.04762
-0.69412	0	0	0	0.04762	0	0		-1.75599	0	0.15789	0	0.05263	0	0		-7.14867	0	0	0	0.04	0.04348	0.14286
-0.69227	0	0	0	0.09524	0	0		-1.74972	0.05556	0.31579	0	0.10526	0	0.09524		-7.12782	0	0	0	0	0	0
-0.69043	0	0	0	0.04762	0	0.05		-1.74345	0	0.05263	0	0.05263	0	0		-7.10697	0	0	0	0	0	0
-0.68858	0	0	0	0	0	0		-1.73718	0	0.10526	0	0.10526	0	0.19048		-7.08612	0	0	0	0.04	0	0.04762
-0.68674	0	0	0	0	0	0		-1.7309	0	0.15789	0.04167	0	0	0.04762		-7.06527	0	0	0	0	0	0
-0.68489	0	0	0.04762	0.19048	0	0.05		-1.72463	0	0.05263	0	0.05263	0	0.04762		-7.04442	0	0	0	0	0	0
-0.68305	0	0	0	0.04762	0	0.1		-1.71836	0	0.05263	0	0.05263	0	0		-7.02357	0	0	0	0	0	0
-0.6812	0	0	0	0.04762	0	0.05		-1.71209	0	0.15789	0	0.15789	0	0.09524		-7.00273	0	0	0	0	0	0
-0.67936	0	0	0	0	0	0.05		-1.70582	0	0.26316	0	0	0	0.09524		-6.98188	0	0	0	0	0	0.04762
-0.67751	0	0	0	0	0	0.05		-1.69954	0	0.05263	0	0.26316	0	0		-6.96103	0	0	0	0	0	0
-0.67566	0	0	0	0.04762	0.04	0.05		-1.69327	0.05556	0.10526	0.04167	0	0	0.09524		-6.94018	0	0	0	0	0	0
-0.67382	0	0	0	0	0	0.05		-1.687	0	0.10526	0	0	0	0.04762		-6.91933	0	0	0	0	0	0
-0.67197	0	0	0	0.04762	0	0.05		-1.68073	0	0.05263	0	0	0	0		-6.89848	0	0	0	0	0	0
-0.67013	0	0	0	0.04762	0	0.05		-1.67446	0	0	0.04167	0.10526	0	0		-6.87763	0	0	0	0	0	0.04762
-0.66828	0	0	0	0.14286	0	0.05		-1.66818	0.05556	0.10526	0.08333	0.10526	0	0.14286		-6.85679	0	0.15	0	0	0	0.04762
-0.66644	0	0	0	0.09524	0	0.05		-1.66191	0	0	0.04167	0.05263	0	0.14286		-6.83594	0	0	0	0	0	0
-0.66459	0	0	0	0.04762	0	0.1		-1.65564	0	0.15789	0	0	0	0.09524		-6.81509	0	0.05	0	0	0	0.04762
-0.66274	0	0	0	0.14286	0	0.2		-1.64937	0	0.05263	0	0	0	0.14286		-6.79424	0	0	0	0	0	0.04762
-0.6609	0	0	0	0.04762	0	0.05		-1.6431	0.05556	0.26316	0	0	0	0.14286		-6.77339	0	0	0	0	0	0
-0.65905	0	0	0	0	0	0.1		-1.63682	0.05556	0.15789	0	0.10526	0	0.04762		-6.75254	0	0	0	0	0	0
-0.65721	0	0	0.04762	0	0	0.1		-1.63055	0	0.31579	0.04167	0.05263	0	0.14286		-6.73169	0	0	0	0	0	0
-0.65536	0	0	0	0	0.04	0		-1.62428	0	0.21053	0	0.10526	0	0.2381		-6.71085	0	0	0	0	0	0.09524
-0.65352	0	0	0	0.09524	0	0.1		-1.61801	0	0.05263	0	0.15789	0	0.14286		-6.69	0	0.05	0	0	0	0.04762
-0.65167	0	0	0	0.14286	0	0.1		-1.61174	0	0.10526	0	0.10526	0	0.09524		-6.66915	0	0.05	0	0	0.04348	0.09524
-0.64983	0	0	0	0.04762	0	0.15		-1.60546	0	0.10526	0	0.05263	0	0.19048		-6.6483	0	0	0	0	0	0
-0.64798	0	0	0	0	0	0.05		-1.59919	0	0	0.04167	0	0	0		-6.62745	0	0.05	0	0	0	0
-0.64613	0	0	0	0	0	0		-1.59292	0.05556	0.26316	0	0.15789	0	0.2381		-6.6066	0	0	0	0	0	0
-0.64429	0	0	0	0.19048	0	0.2		-1.58665	0	0.05263	0.04167	0.05263	0	0.14286		-6.58575	0	0	0	0	0	0
-0.64244	0	0	0	0	0	0.05		-1.58038	0.05556	0.05263	0	0.21053	0	0.14286		-6.56491	0	0	0	0	0	0
-0.6406	0	0	0	0	0	0.05		-1.5741	0.05556	0.15789	0	0.10526	0	0.04762		-6.54406	0	0	0	0	0.04348	0
-0.63875	0	0	0	0.19048	0	0		-1.56783	0.11111	0.10526	0.04167	0.10526	0	0.14286		-6.52321	0	0.05	0	0	0	0.04762
-0.63691	0	0	0	0.04762	0	0.05		-1.56156	0	0.26316	0	0.05263	0	0.09524		-6.50236	0	0	0	0.04	0	0.09524
-0.63506	0	0	0	0.04762	0	0		-1.55529	0.11111	0.05263	0	0.05263	0	0.09524		-6.48151	0	0	0	0	0	0.04762
-0.63321	0	0.03448	0	0	0	0		-1.54902	0	0.15789	0.04167	0	0	0.14286		-6.46066	0	0	0	0	0	0
-0.63137	0	0	0	0.04762	0	0.05		-1.54274	0	0.21053	0	0.05263	0	0.09524		-6.43981	0	0	0	0	0.04348	0.04762
-0.62952	0	0	0	0	0	0		-1.53647	0.16667	0.26316	0	0.05263	0.04545	0		-6.41897	0	0.05	0	0.04	0	0.04762
-0.62768	0	0	0	0.04762	0	0		-1.5302	0.05556	0.15789	0.08333	0.05263	0	0.19048		-6.39812	0	0	0	0	0	0.04762
-0.62583	0	0	0	0.04762	0	0		-1.52393	0.05556	0.26316	0.04167	0.21053	0	0.09524		-6.37727	0	0	0	0	0	0.09524
-0.62399	0	0	0	0.09524	0	0		-1.51766	0.11111	0	0	0	0	0.04762		-6.35642	0	0.05	0	0	0	0.04762
-0.62214	0	0	0	0.09524	0	0		-1.51138	0.11111	0.15789	0	0	0	0.09524		-6.33557	0	0.1	0	0	0	0
-0.6203	0	0	0	0	0	0.1		-1.50511	0.05556	0.10526	0	0.10526	0	0		-6.31472	0	0	0	0	0	0
-0.61845	0	0	0	0	0	0		-1.49884	0.05556	0.05263	0.08333	0.10526	0.04545	0.19048		-6.29387	0	0	0	0	0	0
-0.6166	0	0.06897	0	0.09524	0	0.05		-1.49257	0.11111	0.10526	0	0	0	0.14286		-6.27303	0	0	0	0.04	0	0.09524
-0.61476	0	0	0	0.14286	0	0		-1.4863	0	0	0	0.15789	0	0.09524		-6.25218	0	0	0	0.08	0	0
-0.61291	0	0	0	0.14286	0.04	0		-1.48003	0	0.15789	0	0.42105	0	0.19048		-6.23133	0	0.05	0	0	0	0
-0.61107	0	0	0	0.04762	0	0		-1.47375	0	0.15789	0.04167	0.05263	0.04545	0.2381		-6.21048	0	0	0	0	0	0
-0.60922	0	0	0	0.14286	0	0.05		-1.46748	0	0.10526	0.04167	0.15789	0	0.14286		-6.18963	0	0	0	0	0	0
-0.60738	0	0.03448	0	0.04762	0.04	0		-1.46121	0	0.21053	0.08333	0	0	0		-6.16878	0	0.15	0	0	0	0.04762
-0.60553	0	0	0	0.2381	0	0.1		-1.45494	0	0.05263	0.04167	0.15789	0	0.14286		-6.14793	0	0	0	0	0	0
-0.60368	0	0	0	0.09524	0.04	0		-1.44867	0.05556	0.21053	0.08333	0.26316	0	0.04762		-6.12709	0	0	0	0	0	0.04762
-0.60184	0	0	0.04762	0.14286	0	0.05		-1.44239	0	0.26316	0	0.05263	0	0.09524		-6.10624	0	0	0	0.04	0.04348	0.09524
-0.59999	0	0	0	0.04762	0.04	0.05		-1.43612	0	0.21053	0	0.05263	0	0.33333		-6.08539	0	0	0	0	0	0
-0.59815	0	0	0	0.09524	0	0.05		-1.42985	0.11111	0.15789	0	0.15789	0	0.2381		-6.06454	0	0.05	0	0.04	0	0
-0.5963	0	0.03448	0	0.14286	0	0.1		-1.42358	0.11111	0.10526	0	0.10526	0	0.28571		-6.04369	0	0	0	0	0	0
-0.59446	0	0	0	0.04762	0	0		-1.41731	0.05556	0.15789	0	0.15789	0	0.2381		-6.02284	0	0	0	0.04	0	0.04762
-0.59261	0	0	0	0.19048	0.04	0.05		-1.41103	0	0.15789	0	0.26316	0	0.19048		-6.00199	0	0.1	0	0	0	0.04762
-0.59077	0	0	0	0.04762	0	0.05		-1.40476	0.11111	0.10526	0	0.05263	0	0		-5.98115	0	0	0	0	0.04348	0.14286
-0.58892	0	0	0	0.09524	0	0.1		-1.39849	0.05556	0.21053	0.04167	0.05263	0	0		-5.9603	0	0.1	0	0	0.04348	0
-0.58707	0	0	0	0.28571	0	0.05		-1.39222	0	0.42105	0.04167	0.15789	0	0.04762		-5.93945	0	0	0	0.04	0	0
-0.58523	0	0	0	0.19048	0	0.1		-1.38595	0.16667	0.36842	0.125	0.36842	0	0.14286		-5.9186	0	0.15	0	0	0	0
-0.58338	0	0	0	0.14286	0.04	0		-1.37967	0.16667	0.21053	0.08333	0.21053	0	0.2381		-5.89775	0	0.1	0	0	0	0.09524
-0.58154	0	0	0	0.04762	0	0		-1.3734	0.11111	0.26316	0	0.05263	0	0.14286		-5.8769	0	0	0	0	0	0
-0.57969	0	0	0	0.04762	0	0		-1.36713	0.11111	0.42105	0.04167	0.10526	0	0.04762		-5.85606	0	0.05	0	0	0.04348	0
-0.57785	0	0.03448	0	0.19048	0.04	0		-1.36086	0.05556	0.31579	0.08333	0.21053	0	0.2381		-5.83521	0	0	0	0	0	0.09524
-0.576	0	0.03448	0.04762	0.09524	0.04	0.05		-1.35459	0	0.05263	0.04167	0.21053	0	0.19048		-5.81436	0	0.05	0	0.04	0	0
-0.57416	0	0	0	0	0	0.05		-1.34831	0.16667	0.31579	0.08333	0	0	0.04762		-5.79351	0	0	0	0	0.04348	0.04762
-0.57231	0	0.03448	0	0.14286	0	0.05		-1.34204	0.11111	0.15789	0.04167	0.05263	0	0.09524		-5.77266	0	0	0	0	0.04348	0
-0.57046	0	0	0	0.04762	0	0.05		-1.33577	0.16667	0.10526	0.04167	0.10526	0	0.19048		-5.75181	0	0.1	0	0.08	0	0.04762
-0.56862	0	0	0	0.09524	0	0.05		-1.3295	0.11111	0.31579	0	0.10526	0	0.28571		-5.73096	0	0	0	0	0	0
-0.56677	0	0.03448	0	0.09524	0	0.05		-1.32323	0.05556	0.26316	0.04167	0.10526	0.09091	0.04762		-5.71012	0	0.1	0.03846	0.08	0	0
-0.56493	0	0.03448	0	0.14286	0	0.05		-1.31695	0.11111	0.26316	0.16667	0.10526	0.04545	0.14286		-5.68927	0	0.1	0	0	0.04348	0.04762
-0.56308	0	0	0	0.19048	0	0.05		-1.31068	0.05556	0.31579	0	0.10526	0	0.09524		-5.66842	0	0	0	0.04	0	0.04762
-0.56124	0	0	0	0.2381	0	0.1		-1.30441	0	0.26316	0.04167	0.10526	0.04545	0.19048		-5.64757	0	0.1	0	0	0	0.09524
-0.55939	0	0	0	0.04762	0	0		-1.29814	0	0.36842	0.04167	0.05263	0	0.14286		-5.62672	0	0	0	0	0	0
-0.55754	0	0	0	0.09524	0.04	0.1		-1.29187	0.11111	0.31579	0.08333	0.21053	0.09091	0.28571		-5.60587	0	0.1	0	0	0.04348	0.04762
-0.5557	0	0	0	0.14286	0.04	0		-1.28559	0.11111	0.31579	0	0.10526	0	0.09524		-5.58502	0	0.05	0	0	0	0
-0.55385	0	0	0	0.04762	0	0.05		-1.27932	0	0.26316	0	0.26316	0	0.19048		-5.56418	0	0.05	0	0	0	0.09524
-0.55201	0	0.06897	0.04762	0.19048	0	0.15		-1.27305	0.16667	0.15789	0	0.10526	0	0.09524		-5.54333	0	0.1	0	0.04	0.04348	0.04762
-0.55016	0	0	0.04762	0.04762	0	0.05		-1.26678	0.11111	0.15789	0.08333	0.15789	0	0.14286		-5.52248	0	0	0	0	0	0.04762
-0.54832	0	0.03448	0	0.14286	0	0		-1.26051	0.05556	0.26316	0.04167	0.15789	0	0.28571		-5.50163	0	0.05	0	0	0	0.04762
-0.54647	0	0	0	0.14286	0	0		-1.25423	0.05556	0.47368	0.125	0.10526	0.04545	0.57143		-5.48078	0	0	0	0	0	0.04762
-0.54463	0	0	0	0.09524	0	0		-1.24796	0.05556	0.26316	0.04167	0.21053	0	0.33333		-5.45993	0	0.05	0	0	0	0.09524
-0.54278	0	0	0	0.14286	0	0.05		-1.24169	0	0.26316	0	0.31579	0.09091	0.04762		-5.43908	0.04167	0.05	0.07692	0	0	0.04762
-0.54093	0	0	0	0.14286	0.08	0.15		-1.23542	0.05556	0.26316	0	0.15789	0.04545	0.2381		-5.41824	0	0	0.03846	0.04	0.04348	0.04762
-0.53909	0	0.03448	0	0.04762	0	0.1		-1.22915	0	0.26316	0.04167	0.21053	0.04545	0.14286		-5.39739	0	0	0	0.04	0.04348	0.04762
-0.53724	0	0.06897	0	0.19048	0.04	0		-1.22287	0.22222	0.15789	0.04167	0.15789	0	0.2381		-5.37654	0.04167	0	0	0.04	0.08696	0.14286
-0.5354	0	0	0	0.14286	0.04	0.05		-1.2166	0	0.15789	0	0.05263	0.04545	0.09524		-5.35569	0	0	0	0.08	0.04348	0.14286
-0.53355	0	0.03448	0.04762	0.2381	0.04	0.05		-1.21033	0	0.21053	0.125	0.10526	0.04545	0.33333		-5.33484	0	0.05	0.07692	0.04	0	0.14286
-0.53171	0	0	0.09524	0	0	0.1		-1.20406	0.05556	0.05263	0.08333	0.10526	0	0.14286		-5.31399	0	0.05	0	0.08	0.04348	0
-0.52986	0	0.03448	0	0.19048	0	0.05		-1.19779	0.22222	0.26316	0.04167	0.21053	0	0		-5.29314	0	0	0	0.04	0	0.14286
-0.52801	0	0.03448	0.09524	0.19048	0.04	0.05		-1.19151	0.05556	0.21053	0.04167	0.21053	0	0.19048		-5.2723	0	0.05	0.07692	0.12	0	0.04762
-0.52617	0	0.03448	0	0	0.12	0.1		-1.18524	0	0.36842	0.04167	0.26316	0.04545	0.2381		-5.25145	0	0	0	0	0	0.04762
-0.52432	0	0.03448	0	0.04762	0.04	0.05		-1.17897	0.22222	0.26316	0.04167	0.21053	0	0.04762		-5.2306	0	0	0	0.04	0	0.09524
-0.52248	0	0.03448	0	0.28571	0	0.05		-1.1727	0.11111	0.36842	0.08333	0.42105	0	0.33333		-5.20975	0	0	0	0.04	0.04348	0.09524
-0.52063	0	0	0	0.09524	0	0.1		-1.16643	0.11111	0.31579	0.16667	0.31579	0	0.09524		-5.1889	0	0	0	0	0	0.09524
-0.51879	0	0	0	0.04762	0	0.1		-1.16016	0.05556	0.26316	0.04167	0.15789	0	0.14286		-5.16805	0	0.05	0	0.04	0	0
-0.51694	0	0.10345	0	0.2381	0.04	0		-1.15388	0.11111	0.21053	0	0.21053	0	0.2381		-5.1472	0	0.05	0.03846	0.12	0	0.09524
-0.5151	0	0	0	0.19048	0.04	0.1		-1.14761	0.11111	0.26316	0.04167	0.15789	0.04545	0.19048		-5.12636	0	0.15	0	0.08	0	0.2381
-0.51325	0	0.03448	0	0.28571	0.04	0.15		-1.14134	0.11111	0.26316	0.08333	0.05263	0.09091	0.2381		-5.10551	0	0.1	0	0	0	0.09524
-0.5114	0	0.03448	0	0	0	0.1		-1.13507	0.05556	0.10526	0.125	0.21053	0	0.19048		-5.08466	0	0.05	0	0.04	0	0.14286
-0.50956	0	0	0	0.28571	0.12	0		-1.1288	0.05556	0.36842	0	0.21053	0.22727	0.19048		-5.06381	0	0.1	0	0	0.04348	0
-0.50771	0	0.06897	0	0.04762	0	0		-1.12252	0.05556	0.31579	0.08333	0.15789	0.09091	0.09524		-5.04296	0	0	0	0	0.08696	0.14286
-0.50587	0	0.13793	0	0.2381	0	0.1		-1.11625	0.16667	0.15789	0.08333	0.21053	0	0.14286		-5.02211	0	0.05	0	0	0	0
-0.50402	0	0.06897	0	0.19048	0	0.1		-1.10998	0	0.36842	0.20833	0.26316	0	0.14286		-5.00126	0	0	0	0.04	0	0.04762
-0.50218	0	0.03448	0	0.14286	0	0.1		-1.10371	0	0.42105	0	0.47368	0	0.28571		-4.98042	0	0.05	0	0.04	0.08696	0.04762
-0.50033	0	0.03448	0.04762	0.14286	0.04	0.05		-1.09744	0.11111	0.42105	0.08333	0.63158	0	0.28571		-4.95957	0.04167	0.05	0	0.04	0.04348	0.14286
-0.49848	0	0.03448	0	0.14286	0.04	0		-1.09116	0.16667	0.21053	0.04167	0.15789	0.04545	0.09524		-4.93872	0	0	0	0.04	0.04348	0.14286
-0.49664	0	0.06897	0	0.14286	0	0		-1.08489	0.05556	0.26316	0.08333	0.26316	0.04545	0.2381		-4.91787	0	0.1	0	0.12	0	0
-0.49479	0	0.06897	0	0.09524	0	0.05		-1.07862	0.11111	0.31579	0.04167	0.10526	0.13636	0.33333		-4.89702	0	0.05	0.07692	0.08	0	0.04762
-0.49295	0	0.13793	0.04762	0.42857	0	0.05		-1.07235	0.11111	0.47368	0.04167	0.31579	0.04545	0.19048		-4.87617	0	0.15	0	0.04	0.04348	0.14286
-0.4911	0	0	0.14286	0.19048	0	0		-1.06608	0.16667	0.21053	0.04167	0.31579	0	0.14286		-4.85532	0.125	0.05	0	0.08	0	0.04762
-0.48926	0	0.06897	0.04762	0.19048	0	0.15		-1.0598	0	0.10526	0	0.15789	0	0.33333		-4.83448	0	0	0	0.16	0	0
-0.48741	0	0.03448	0	0.14286	0.04	0.1		-1.05353	0.11111	0.15789	0.08333	0.21053	0.04545	0.14286		-4.81363	0	0.05	0	0.04	0	0.09524
-0.48557	0	0.06897	0	0.2381	0.04	0.1		-1.04726	0.16667	0.21053	0.16667	0.36842	0.04545	0.33333		-4.79278	0	0.05	0	0.04	0.04348	0.2381
-0.48372	0	0.10345	0	0.14286	0	0.05		-1.04099	0.05556	0.47368	0.125	0.36842	0.09091	0.33333		-4.77193	0	0	0	0.08	0	0.19048
-0.48187	0	0	0	0.14286	0	0.1		-1.03472	0.11111	0.52632	0.125	0.36842	0.09091	0.28571		-4.75108	0.04167	0.1	0.07692	0.04	0	0.04762
-0.48003	0	0.03448	0	0.33333	0.04	0.2		-1.02844	0.11111	0.84211	0.08333	0.15789	0.04545	0.14286		-4.73023	0.04167	0.2	0.07692	0.08	0	0
-0.47818	0	0.03448	0	0.14286	0.08	0.05		-1.02217	0	0.15789	0.125	0.21053	0.22727	0.47619		-4.70938	0	0	0	0.12	0	0.09524
-0.47634	0	0.03448	0.04762	0.04762	0.16	0.2		-1.0159	0.05556	0.36842	0.04167	0.15789	0.09091	0.14286		-4.68854	0	0	0	0.12	0	0.14286
-0.47449	0	0	0	0.28571	0.04	0.3		-1.00963	0.22222	0.52632	0.125	0.15789	0.09091	0.38095		-4.66769	0	0	0	0.08	0	0
-0.47265	0	0	0	0.14286	0.04	0.1		-1.00336	0.22222	0.36842	0.16667	0.21053	0	0.33333		-4.64684	0	0.05	0	0.04	0.04348	0.19048
-0.4708	0	0.06897	0	0.2381	0.08	0.25		-0.99708	0.11111	0.52632	0.08333	0.15789	0.04545	0.42857		-4.62599	0	0.15	0	0.08	0.08696	0.14286
-0.46896	0.03571	0	0	0.14286	0.04	0.1		-0.99081	0.11111	0.26316	0.08333	0.31579	0.18182	0.14286		-4.60514	0	0.1	0	0.08	0.13043	0.04762
-0.46711	0	0.03448	0.09524	0.14286	0	0.15		-0.98454	0.16667	0.26316	0.04167	0.36842	0.18182	0.2381		-4.58429	0	0.1	0	0.04	0.13043	0.19048
-0.46526	0	0.17241	0	0.28571	0.04	0.2		-0.97827	0.16667	0.42105	0.08333	0.26316	0.04545	0.19048		-4.56344	0	0.1	0	0.04	0	0.14286
-0.46342	0	0	0	0.04762	0.04	0.15		-0.972	0.11111	0.36842	0.125	0.21053	0	0.19048		-4.5426	0	0.2	0.03846	0.04	0.04348	0.09524
-0.46157	0	0	0.04762	0.28571	0	0.05		-0.96572	0.05556	0.36842	0.20833	0.21053	0.09091	0.2381		-4.52175	0	0.05	0	0	0	0.14286
-0.45973	0	0.10345	0	0.2381	0.04	0.05		-0.95945	0.05556	0.42105	0.04167	0.26316	0.04545	0.33333		-4.5009	0	0	0	0.16	0.13043	0.04762
-0.45788	0	0.03448	0	0.28571	0.04	0.25		-0.95318	0.27778	0.26316	0.04167	0.21053	0.04545	0.38095		-4.48005	0.04167	0.05	0.03846	0.04	0.04348	0.09524
-0.45604	0	0.03448	0.04762	0.04762	0.16	0.3		-0.94691	0.05556	0.21053	0.04167	0.15789	0.09091	0.38095		-4.4592	0.04167	0.05	0	0.04	0.08696	0.09524
-0.45419	0	0.06897	0	0.28571	0.04	0		-0.94064	0.22222	0.31579	0.04167	0.31579	0	0.28571		-4.43835	0.08333	0	0.03846	0.08	0	0.33333
-0.45234	0	0.03448	0	0.14286	0	0.1		-0.93436	0.33333	0.47368	0	0.21053	0.04545	0.19048		-4.4175	0.08333	0.15	0.07692	0.04	0.04348	0.04762
-0.4505	0	0.03448	0	0.33333	0.08	0		-0.92809	0.22222	0.31579	0	0.26316	0.13636	0.2381		-4.39666	0	0.15	0	0.04	0	0.09524
-0.44865	0	0.03448	0.04762	0.38095	0	0.1		-0.92182	0.11111	0.26316	0.08333	0.15789	0.09091	0.38095		-4.37581	0	0.1	0.03846	0	0.04348	0.2381
-0.44681	0	0.03448	0.04762	0.04762	0.04	0.1		-0.91555	0.11111	0.36842	0.16667	0.42105	0.09091	0.09524		-4.35496	0	0.05	0	0.08	0.04348	0.04762
-0.44496	0	0.03448	0	0.14286	0.04	0.25		-0.90928	0.11111	0.47368	0.08333	0.21053	0.04545	0.42857		-4.33411	0	0.15	0	0.04	0.17391	0.14286
-0.44312	0	0.06897	0	0.19048	0.04	0.1		-0.903	0.05556	0.31579	0.125	0.42105	0.04545	0.09524		-4.31326	0	0.05	0.03846	0.04	0	0.09524
-0.44127	0	0	0	0.33333	0.04	0.15		-0.89673	0.27778	0.36842	0	0.42105	0	0.19048		-4.29241	0.04167	0.15	0	0.08	0.13043	0.14286
-0.43943	0.03571	0.13793	0.04762	0.57143	0.08	0.15		-0.89046	0	0.36842	0.04167	0.42105	0	0.19048		-4.27156	0.08333	0.15	0.03846	0.04	0.04348	0.09524
-0.43758	0	0.13793	0	0.09524	0.04	0.1		-0.88419	0.27778	0.52632	0.08333	0.42105	0.09091	0.14286		-4.25072	0.08333	0.15	0	0	0.13043	0.04762
-0.43573	0	0.17241	0.09524	0.38095	0.04	0		-0.87792	0.11111	0.52632	0.08333	0.15789	0.13636	0.42857		-4.22987	0	0.25	0.03846	0.04	0.04348	0.19048
-0.43389	0	0.03448	0.04762	0.2381	0.04	0.15		-0.87164	0.11111	0.36842	0.125	0.21053	0.09091	0.57143		-4.20902	0.04167	0.1	0.03846	0.16	0.04348	0
-0.43204	0	0	0	0.28571	0.04	0		-0.86537	0.11111	0.47368	0.16667	0.21053	0.18182	0.33333		-4.18817	0.04167	0.05	0	0	0.13043	0.09524
-0.4302	0	0.10345	0.09524	0.28571	0	0		-0.8591	0.05556	0.42105	0.08333	0.21053	0.09091	0.38095		-4.16732	0	0.05	0.03846	0.12	0.13043	0.2381
-0.42835	0	0.06897	0.09524	0.42857	0.04	0.2		-0.85283	0.44444	0.10526	0.125	0.42105	0.04545	0.33333		-4.14647	0.04167	0.25	0	0.08	0.04348	0.09524
-0.42651	0	0.06897	0	0.2381	0	0.05		-0.84656	0.22222	0.31579	0.20833	0.31579	0.04545	0.2381		-4.12562	0.08333	0.1	0.07692	0.08	0.08696	0.52381
-0.42466	0	0.06897	0	0.14286	0.04	0.15		-0.84028	0.27778	0.42105	0.04167	0.42105	0.04545	0.28571		-4.10478	0.04167	0.1	0.03846	0.08	0	0.14286
-0.42281	0	0	0	0.28571	0	0.1		-0.83401	0.16667	0.63158	0.04167	0.21053	0.04545	0.19048		-4.08393	0.125	0.2	0	0.08	0.04348	0.09524
-0.42097	0.03571	0.13793	0.04762	0.28571	0	0.05		-0.82774	0.33333	0.52632	0.125	0.31579	0.04545	0.14286		-4.06308	0	0.15	0	0	0.04348	0.19048
-0.41912	0	0.17241	0	0.14286	0	0.05		-0.82147	0.22222	0.42105	0.08333	0.47368	0	0.38095		-4.04223	0.08333	0.05	0.03846	0.12	0.04348	0.09524
-0.41728	0	0.06897	0	0.19048	0.04	0.05		-0.8152	0	0.26316	0.16667	0.21053	0	0.42857		-4.02138	0	0.2	0	0.04	0	0.09524
-0.41543	0	0.06897	0	0.19048	0.04	0.2		-0.80893	0.27778	0.57895	0.125	0.47368	0.18182	0.28571		-4.00053	0	0.1	0	0.04	0.04348	0.19048
-0.41359	0	0.03448	0	0.14286	0.04	0.15		-0.80265	0.22222	0.21053	0.08333	0.26316	0.09091	0.42857		-3.97968	0.04167	0.1	0.03846	0.04	0.04348	0.14286
-0.41174	0	0.06897	0.04762	0.2381	0	0.1		-0.79638	0.22222	0.42105	0.25	0.15789	0.09091	0.09524		-3.95884	0.04167	0.1	0.03846	0.16	0.13043	0.19048
-0.4099	0	0.03448	0	0.28571	0	0.15		-0.79011	0.16667	0.31579	0.125	0.42105	0.13636	0.42857		-3.93799	0.04167	0.15	0.03846	0	0.04348	0.2381
-0.40805	0.03571	0.03448	0	0.42857	0.04	0.1		-0.78384	0.22222	0.31579	0.08333	0.42105	0.36364	0.28571		-3.91714	0.125	0.1	0.03846	0.08	0.04348	0.14286
-0.4062	0.03571	0.03448	0	0.19048	0.12	0.25		-0.77757	0.16667	0.31579	0.16667	0.26316	0.27273	0.2381		-3.89629	0	0.2	0	0.16	0.13043	0.04762
-0.40436	0	0.10345	0.09524	0.33333	0.08	0.2		-0.77129	0.16667	0.36842	0.125	0.36842	0.36364	0.28571		-3.87544	0.04167	0.2	0.11538	0.12	0.04348	0.04762
-0.40251	0	0.06897	0	0.33333	0.04	0.15		-0.76502	0.22222	0.57895	0.04167	0.26316	0.09091	0.2381		-3.85459	0	0.05	0.03846	0.08	0.08696	0.2381
-0.40067	0	0.06897	0	0.33333	0	0.25		-0.75875	0.16667	0.15789	0.25	0.47368	0.13636	0.2381		-3.83374	0	0	0.03846	0.12	0.04348	0.28571
-0.39882	0	0.03448	0	0.09524	0.04	0.1		-0.75248	0.16667	0.63158	0.08333	0.42105	0.22727	0.33333		-3.8129	0.04167	0.05	0.03846	0.16	0.13043	0.14286
-0.39698	0.03571	0.03448	0.04762	0.09524	0.04	0.05		-0.74621	0.33333	0.47368	0.125	0.31579	0.09091	0.38095		-3.79205	0.20833	0.15	0	0.12	0.04348	0.19048
-0.39513	0	0.06897	0.04762	0.47619	0.08	0.15		-0.73993	0.11111	0.63158	0.16667	0.31579	0.31818	0.38095		-3.7712	0.04167	0.2	0.07692	0.04	0.04348	0.47619
-0.39328	0	0	0.14286	0.14286	0.08	0.3		-0.73366	0.05556	0.47368	0.08333	0.36842	0.09091	0.42857		-3.75035	0.125	0.1	0.03846	0.04	0.13043	0.09524
-0.39144	0	0.10345	0	0.14286	0.04	0.3		-0.72739	0.16667	0.52632	0.125	0.42105	0.13636	0.42857		-3.7295	0.04167	0.15	0.07692	0.2	0.13043	0.09524
-0.38959	0	0.10345	0.04762	0.14286	0.08	0.15		-0.72112	0.38889	0.52632	0.125	0.42105	0.09091	0.42857		-3.70865	0.04167	0.05	0.03846	0.08	0	0.14286
-0.38775	0	0.03448	0	0.2381	0	0.15		-0.71485	0.27778	0.57895	0.04167	0.47368	0.22727	0.2381		-3.68781	0	0.25	0.15385	0.16	0.13043	0.14286
-0.3859	0	0.13793	0.09524	0.33333	0.04	0.35		-0.70857	0.27778	0.36842	0.125	0.31579	0.13636	0.47619		-3.66696	0.04167	0	0.11538	0.04	0	0.04762
-0.38406	0	0.10345	0	0.38095	0.08	0.1		-0.7023	0.11111	0.36842	0.20833	0.21053	0.04545	0.33333		-3.64611	0.16667	0.1	0.07692	0.16	0.13043	0.14286
-0.38221	0	0.24138	0.04762	0.2381	0	0.05		-0.69603	0.16667	0.78947	0.16667	0.31579	0.22727	0.52381		-3.62526	0.04167	0.05	0.07692	0.04	0.08696	0.04762
-0.38037	0	0.10345	0	0.38095	0.04	0.1		-0.68976	0.22222	0.57895	0.125	0.52632	0.18182	0.2381		-3.60441	0.08333	0.25	0.07692	0	0.08696	0.28571
-0.37852	0	0.06897	0	0.2381	0.2	0.3		-0.68349	0.16667	0.26316	0.125	0.42105	0.27273	0.19048		-3.58356	0.04167	0.1	0.03846	0.36	0.17391	0.14286
-0.37667	0	0.03448	0	0.19048	0.08	0.25		-0.67721	0.33333	0.47368	0.16667	0.47368	0.31818	0.28571		-3.56271	0.125	0.1	0.07692	0.12	0.08696	0.09524
-0.37483	0	0.03448	0.04762	0.28571	0	0.05		-0.67094	0.16667	0.47368	0.29167	0.47368	0.31818	0.33333		-3.54187	0	0	0.03846	0	0.13043	0.28571
-0.37298	0	0.10345	0	0.28571	0.04	0.05		-0.66467	0.38889	0.42105	0.125	0.42105	0.13636	0.38095		-3.52102	0.16667	0.15	0.03846	0.08	0.04348	0.09524
-0.37114	0	0.10345	0	0.52381	0.24	0.5		-0.6584	0.16667	0.47368	0.29167	0.52632	0.13636	0.38095		-3.50017	0.04167	0.3	0.03846	0.08	0	0.2381
-0.36929	0.03571	0.13793	0.04762	0.28571	0.08	0.15		-0.65213	0.22222	0.57895	0.125	0.68421	0.27273	0.28571		-3.47932	0.04167	0.1	0.11538	0.04	0.08696	0.14286
-0.36745	0	0.13793	0.04762	0.14286	0.08	0.5		-0.64585	0.33333	0.47368	0.29167	0.47368	0.18182	0.57143		-3.45847	0.08333	0.2	0.03846	0	0.17391	0.2381
-0.3656	0	0.24138	0.04762	0.19048	0.12	0.15		-0.63958	0.16667	0.15789	0.16667	0.57895	0.09091	0.52381		-3.43762	0.08333	0.35	0.07692	0.08	0.04348	0.28571
-0.36375	0.07143	0.10345	0	0.2381	0.08	0.4		-0.63331	0.27778	0.15789	0.25	0.42105	0.18182	0.33333		-3.41677	0.16667	0.1	0.11538	0	0.04348	0.33333
-0.36191	0.03571	0.06897	0.04762	0.42857	0.08	0.1		-0.62704	0.22222	0.57895	0.125	0.52632	0	0.19048		-3.39593	0.04167	0.3	0	0.08	0.08696	0.19048
-0.36006	0	0.03448	0.14286	0.14286	0.04	0.15		-0.62077	0.38889	0.10526	0.20833	0.78947	0.31818	0.52381		-3.37508	0.04167	0.15	0.03846	0.08	0.04348	0.19048
-0.35822	0	0.31034	0	0.47619	0.12	0.1		-0.61449	0.38889	0.36842	0.16667	0.31579	0.27273	0.42857		-3.35423	0.20833	0.1	0.07692	0.04	0	0.2381
-0.35637	0	0.10345	0.04762	0.38095	0	0.05		-0.60822	0.16667	0.47368	0.16667	0.31579	0.18182	0.42857		-3.33338	0.04167	0.1	0.15385	0.12	0	0.19048
-0.35453	0	0.10345	0.04762	0.09524	0.2	0.05		-0.60195	0.22222	0.26316	0.125	0.57895	0.31818	0.42857		-3.31253	0.08333	0.4	0.11538	0.16	0.17391	0.19048
-0.35268	0	0	0	0.38095	0.08	0.15		-0.59568	0.44444	0.42105	0.16667	0.52632	0.27273	0.52381		-3.29168	0.125	0.2	0	0.12	0.17391	0.19048
-0.35084	0.03571	0.10345	0	0.19048	0.2	0.1		-0.58941	0.27778	0.26316	0.125	0.47368	0.13636	0.47619		-3.27083	0.08333	0.15	0.11538	0.12	0.08696	0.2381
-0.34899	0.03571	0.03448	0	0.2381	0.08	0.2		-0.58313	0.33333	0.63158	0.29167	0.52632	0	0.38095		-3.24999	0.04167	0.1	0.03846	0.12	0.08696	0.14286
-0.34714	0	0.06897	0	0.42857	0.12	0.3		-0.57686	0.44444	0.78947	0.08333	0.15789	0.09091	0.42857		-3.22914	0.125	0.2	0.07692	0.16	0.08696	0.19048
-0.3453	0	0.10345	0	0	0.12	0.2		-0.57059	0.38889	0.31579	0.20833	0.52632	0.27273	0.33333		-3.20829	0.08333	0.2	0.07692	0.12	0.04348	0.19048
-0.34345	0	0.13793	0.04762	0.28571	0.04	0.25		-0.56432	0.11111	0.31579	0.33333	0.52632	0.18182	0.33333		-3.18744	0.04167	0.25	0.07692	0.08	0.26087	0.19048
-0.34161	0	0.10345	0.04762	0.38095	0.12	0.3		-0.55805	0.44444	0.52632	0.125	0.68421	0.40909	0.28571		-3.16659	0.08333	0.2	0.07692	0.28	0.08696	0
-0.33976	0	0.31034	0.09524	0.52381	0.04	0.1		-0.55177	0.38889	0.47368	0.41667	0.52632	0.27273	0.28571		-3.14574	0.125	0.3	0.03846	0.08	0.04348	0.19048
-0.33792	0	0.17241	0.2381	0.61905	0.04	0.25		-0.5455	0.44444	0.52632	0.33333	0.42105	0.31818	0.28571		-3.12489	0.08333	0.05	0.03846	0.24	0.13043	0.14286
-0.33607	0.03571	0.31034	0	0.33333	0.12	0.05		-0.53923	0.5	0.36842	0.20833	0.52632	0.22727	0.33333		-3.10405	0.04167	0.1	0	0.24	0.21739	0.47619
-0.33423	0	0.13793	0.04762	0.28571	0.04	0.1		-0.53296	0.05556	0.42105	0.20833	0.42105	0.31818	0.14286		-3.0832	0.08333	0.25	0.07692	0.12	0.17391	0.28571
-0.33238	0.03571	0.06897	0.09524	0.42857	0.12	0.05		-0.52669	0.27778	0.36842	0.41667	0.68421	0.09091	0.28571		-3.06235	0.08333	0.15	0.03846	0.12	0.08696	0.2381
-0.33053	0.03571	0.31034	0	0.33333	0.08	0.3		-0.52041	0.22222	0.47368	0.125	0.52632	0.36364	0.47619		-3.0415	0.125	0.25	0.19231	0.04	0.21739	0.09524
-0.32869	0.07143	0.06897	0.04762	0.28571	0.08	0.25		-0.51414	0.16667	0.42105	0.125	0.68421	0.40909	0.57143		-3.02065	0.04167	0.1	0	0.08	0	0.2381
-0.32684	0.03571	0.17241	0	0.38095	0.12	0.15		-0.50787	0.11111	0.21053	0.29167	0.57895	0.18182	0.09524		-2.9998	0.04167	0.15	0	0.28	0.21739	0.33333
-0.325	0	0.17241	0.04762	0.28571	0.28	0.4		-0.5016	0.33333	0.68421	0.04167	0.52632	0.18182	0.47619		-2.97895	0.25	0.15	0.11538	0.28	0.13043	0.28571
-0.32315	0.03571	0.03448	0.04762	0.28571	0	0.15		-0.49533	0.22222	0.78947	0.16667	0.47368	0.22727	0.47619		-2.95811	0.125	0.15	0	0.24	0.17391	0.2381
-0.32131	0.03571	0.10345	0.04762	0.52381	0.12	0.05		-0.48906	0.27778	0.68421	0.04167	0.36842	0.22727	0.28571		-2.93726	0.08333	0.1	0.07692	0.32	0.13043	0.38095
-0.31946	0.03571	0.06897	0.04762	0.52381	0.12	0.1		-0.48278	0.33333	0.42105	0.25	0.63158	0.27273	0.66667		-2.91641	0.16667	0.05	0.11538	0.04	0.08696	0.52381
-0.31761	0.03571	0.2069	0.09524	0.42857	0.04	0.1		-0.47651	0.27778	0.36842	0.41667	0.52632	0.40909	0.71429		-2.89556	0.04167	0.15	0.07692	0.08	0.13043	0.2381
-0.31577	0	0.06897	0	0.2381	0.12	0.4		-0.47024	0.55556	0.36842	0.125	0.31579	0.36364	0.33333		-2.87471	0.16667	0.1	0.07692	0.32	0.26087	0.57143
-0.31392	0.03571	0.2069	0	0.19048	0	0.15		-0.46397	0.27778	0.31579	0.04167	0.57895	0.31818	0.47619		-2.85386	0.125	0.35	0.23077	0.16	0.17391	0.19048
-0.31208	0.03571	0.17241	0.14286	0.28571	0.2	0.1		-0.4577	0.16667	0.31579	0.25	0.68421	0.40909	0.47619		-2.83301	0.20833	0.35	0.11538	0.2	0.17391	0.42857
-0.31023	0	0.24138	0	0.28571	0	0.35		-0.45142	0.22222	0.57895	0.45833	0.47368	0.22727	0.28571		-2.81217	0.125	0.35	0.03846	0.2	0.26087	0.28571
-0.30839	0	0.2069	0	0.38095	0.04	0.25		-0.44515	0.22222	0.52632	0.08333	0.63158	0.27273	0.33333		-2.79132	0.16667	0.15	0.11538	0.24	0.26087	0.33333
-0.30654	0	0.17241	0.04762	0.2381	0.12	0.25		-0.43888	0.16667	0.36842	0.33333	0.57895	0.22727	0.42857		-2.77047	0.08333	0.3	0.15385	0.16	0.30435	0.19048
-0.3047	0.10714	0.34483	0	0.28571	0	0.1		-0.43261	0.61111	0.31579	0.5	0.31579	0.27273	0.28571		-2.74962	0.08333	0.25	0.11538	0	0.17391	0.09524
-0.30285	0	0.06897	0.04762	0.66667	0.08	0.15		-0.42634	0.44444	0.36842	0.125	0.57895	0.27273	0.33333		-2.72877	0.125	0.3	0.23077	0.12	0.04348	0.2381
-0.301	0	0.27586	0.14286	0.38095	0.08	0.2		-0.42006	0.22222	0.52632	0.20833	0.57895	0.18182	0.28571		-2.70792	0	0.2	0	0.16	0.17391	0.28571
-0.29916	0	0.06897	0	0.38095	0.04	0.1		-0.41379	0.27778	0.42105	0.20833	0.52632	0.63636	0.57143		-2.68707	0.125	0.4	0.23077	0.2	0.21739	0.19048
-0.29731	0.03571	0.10345	0	0.33333	0.16	0.35		-0.40752	0.55556	0.73684	0.20833	0.57895	0.36364	0.71429		-2.66623	0.33333	0.2	0.30769	0.24	0.17391	0.2381
-0.29547	0	0.2069	0	0.2381	0.2	0.25		-0.40125	0.11111	0.42105	0.45833	0.42105	0.18182	0.38095		-2.64538	0	0.2	0.11538	0.12	0.21739	0.38095
-0.29362	0	0.03448	0.14286	0.38095	0.12	0.05		-0.39498	0.44444	0.63158	0.125	0.47368	0.18182	0.14286		-2.62453	0.08333	0.2	0.46154	0.24	0.26087	0.19048
-0.29178	0	0.2069	0	0.33333	0.08	0		-0.3887	0.44444	0.57895	0.20833	0.31579	0.45455	0.47619		-2.60368	0.16667	0.3	0.15385	0.32	0.04348	0.09524
-0.28993	0	0.24138	0.09524	0.04762	0.16	0.25		-0.38243	0.61111	0.57895	0.33333	0.63158	0.31818	0.33333		-2.58283	0.04167	0.25	0.03846	0.28	0.21739	0.2381
-0.28808	0	0.24138	0.04762	0.2381	0.04	0.25		-0.37616	0.55556	0.47368	0.33333	0.42105	0.31818	0.42857		-2.56198	0.125	0.3	0.11538	0.2	0.13043	0.2381
-0.28624	0.03571	0.17241	0	0.28571	0.04	0.2		-0.36989	0.27778	0.68421	0.375	0.78947	0.31818	0.42857		-2.54113	0.125	0.15	0.07692	0.2	0.21739	0.42857
-0.28439	0.14286	0.06897	0	0.33333	0.08	0.1		-0.36362	0.44444	0.47368	0.375	0.42105	0.59091	0.19048		-2.52029	0.125	0.25	0.07692	0.28	0.08696	0.33333
-0.28255	0	0.37931	0.09524	0.38095	0.08	0.4		-0.35734	0.22222	0.52632	0.29167	0.42105	0.59091	0.52381		-2.49944	0.20833	0.2	0.19231	0.4	0.17391	0.28571
-0.2807	0.03571	0.24138	0.04762	0.28571	0.28	0.2		-0.35107	0.11111	0.68421	0.375	0.31579	0.31818	0.61905		-2.47859	0.125	0.45	0.15385	0.32	0.21739	0.2381
-0.27886	0	0.17241	0.04762	0.47619	0.08	0.2		-0.3448	0.16667	0.52632	0.29167	0.73684	0.40909	0.42857		-2.45774	0.25	0.05	0.07692	0.36	0.17391	0.2381
-0.27701	0	0.17241	0	0.38095	0.24	0.35		-0.33853	0.38889	0.68421	0.45833	0.47368	0.27273	0.2381		-2.43689	0.04167	0.2	0.03846	0.24	0.26087	0.14286
-0.27517	0.14286	0.24138	0.14286	0.7619	0.12	0.35		-0.33226	0.33333	0.21053	0.25	0.73684	0.45455	0.66667		-2.41604	0.25	0.25	0.15385	0.2	0.13043	0.33333
-0.27332	0	0.27586	0.04762	0.38095	0.12	0.15		-0.32598	0.16667	0.47368	0.29167	0.73684	0.18182	0.33333		-2.39519	0.125	0.55	0.19231	0.32	0.13043	0.28571
-0.27147	0	0.2069	0	0.33333	0.2	0.2		-0.31971	0.27778	0.31579	0.45833	0.57895	0.31818	0.38095		-2.37435	0.29167	0.1	0.23077	0.4	0.08696	0.42857
-0.26963	0	0.13793	0.04762	0.61905	0.04	0.35		-0.31344	0.11111	0.47368	0.29167	0.68421	0.36364	0.52381		-2.3535	0.20833	0.2	0.26923	0.24	0.08696	0.2381
-0.26778	0.10714	0.34483	0.04762	0.66667	0.08	0.3		-0.30717	0.55556	0.78947	0.29167	0.52632	0.5	0.33333		-2.33265	0.125	0.15	0.38462	0.28	0.21739	0.19048
-0.26594	0.07143	0	0	0.42857	0.04	0.55		-0.3009	0.38889	0.57895	0.33333	0.47368	0.68182	0.38095		-2.3118	0.20833	0.4	0.19231	0.32	0.21739	0.33333
-0.26409	0.07143	0.27586	0.28571	0.38095	0.16	0.25		-0.29462	0.44444	0.31579	0.25	0.63158	0.54545	0.28571		-2.29095	0.29167	0.4	0.15385	0.32	0.17391	0.47619
-0.26225	0.03571	0.10345	0.04762	0.42857	0.16	0.1		-0.28835	0.22222	0.31579	0.375	0.36842	0.27273	0.52381		-2.2701	0.16667	0.3	0.15385	0.24	0.34783	0.33333
-0.2604	0.03571	0.27586	0.04762	0.2381	0.16	0.2		-0.28208	0.27778	0.52632	0.33333	0.52632	0.59091	0.47619		-2.24925	0.20833	0.5	0.26923	0.2	0.13043	0.57143
-0.25855	0	0.10345	0.14286	0.2381	0.08	0.35		-0.27581	0.33333	1	0.41667	0.89474	0.63636	0.42857		-2.22841	0.33333	0.1	0.23077	0.36	0.13043	0.28571
-0.25671	0.07143	0.06897	0	0.47619	0.16	0.4		-0.26954	0.22222	0.47368	0.16667	1	0.31818	0.28571		-2.20756	0.125	0.4	0.19231	0.36	0.6087	0.52381
-0.25486	0	0.24138	0.04762	0.33333	0.24	0.15		-0.26326	0.55556	0.36842	0.66667	0.68421	0.27273	0.52381		-2.18671	0.29167	0.3	0.26923	0.2	0.13043	0.38095
-0.25302	0.03571	0.10345	0.09524	0.28571	0.28	0.25		-0.25699	0.44444	0.63158	0.20833	0.68421	0.40909	0.19048		-2.16586	0.25	0.4	0.11538	0.2	0	0.47619
-0.25117	0.03571	0.27586	0.09524	0.28571	0.12	0.25		-0.25072	0.27778	0.36842	0.5	0.63158	0.27273	0.28571		-2.14501	0.08333	0.3	0.26923	0.44	0.17391	0.33333
-0.24933	0.03571	0.06897	0.04762	0.57143	0.24	0.35		-0.24445	0.5	0.36842	0.33333	0.73684	0.40909	0.47619		-2.12416	0.16667	0.2	0.23077	0.24	0.21739	0.42857
-0.24748	0.07143	0.13793	0.09524	0.19048	0.48	0.55		-0.23818	0.38889	0.21053	0.45833	0.94737	0.13636	0.33333		-2.10331	0.125	0.1	0.11538	0.24	0.26087	0.42857
-0.24564	0.07143	0.24138	0.09524	0.71429	0.12	0.25		-0.2319	0.5	0.36842	0.375	0.63158	0.27273	0.7619		-2.08247	0.16667	0.35	0.15385	0.56	0.30435	0.28571
-0.24379	0	0.24138	0.09524	0.38095	0.12	0.1		-0.22563	0.72222	0.42105	0.625	0.57895	0.36364	0.61905		-2.06162	0.29167	0.1	0.15385	0.32	0.26087	0.42857
-0.24194	0.03571	0.34483	0	0.2381	0.12	0.15		-0.21936	0.72222	0.52632	0.54167	0.52632	0.40909	0.61905		-2.04077	0.20833	0.55	0.23077	0.28	0.34783	0.19048
-0.2401	0.07143	0.37931	0.04762	0.47619	0.2	0.3		-0.21309	0.5	0.73684	0.41667	0.21053	0.72727	0.61905		-2.01992	0.41667	0.4	0.23077	0.12	0.26087	0.42857
-0.23825	0.10714	0.24138	0.04762	0.14286	0.16	0.2		-0.20682	0.22222	0.42105	0.33333	0.63158	0.45455	0.61905		-1.99907	0.16667	0.25	0.15385	0.32	0.17391	0.61905
-0.23641	0.03571	0.27586	0	0.33333	0.24	0.3		-0.20054	0.44444	0.36842	0.45833	0.42105	0.40909	0.52381		-1.97822	0.125	0.45	0.19231	0.48	0.26087	0.61905
-0.23456	0	0.27586	0.04762	0.42857	0.32	0.25		-0.19427	0.22222	0.47368	0.5	0.89474	0.40909	0.57143		-1.95737	0.125	0.3	0.11538	0.28	0.30435	0.38095
-0.23272	0.07143	0.41379	0	0.38095	0.16	0.2		-0.188	0.22222	0.73684	0.20833	0.36842	0.45455	0.80952		-1.93653	0.16667	0.2	0.15385	0.24	0.26087	0.2381
-0.23087	0.03571	0.44828	0.14286	0.2381	0.16	0.5		-0.18173	0.5	0.68421	0.33333	0.68421	0.54545	0.57143		-1.91568	0.16667	0.4	0.15385	0.32	0.26087	0.28571
-0.22903	0.10714	0.51724	0	0.38095	0.12	0.4		-0.17546	0.38889	0.31579	0.45833	0.52632	0.36364	0.42857		-1.89483	0.25	0.15	0.23077	0.44	0.26087	0.38095
-0.22718	0.07143	0.27586	0.04762	0.33333	0.04	0.45		-0.16918	0.27778	0.36842	0.20833	0.63158	0.54545	0.90476		-1.87398	0.16667	0.35	0.26923	0.48	0.3913	0.14286
-0.22533	0.07143	0.17241	0.04762	0.42857	0.28	0.4		-0.16291	0.61111	0.26316	0.5	0.63158	0.40909	0.04762		-1.85313	0.41667	0.5	0.15385	0.4	0.26087	0.71429
-0.22349	0.03571	0.31034	0.14286	0.61905	0.28	0.2		-0.15664	0.38889	0.47368	0.45833	0.52632	0.68182	0.38095		-1.83228	0.41667	0.1	0.19231	0.24	0.47826	0.38095
-0.22164	0.10714	0.2069	0.2381	0.28571	0.04	0.3		-0.15037	0.33333	0.21053	0.33333	0.78947	0.40909	0.52381		-1.81143	0.41667	0.25	0.26923	0.48	0.30435	0.2381
-0.2198	0.10714	0.27586	0.14286	0.38095	0.2	0.45		-0.1441	0.33333	0.52632	0.16667	0.84211	0.81818	0.52381		-1.79059	0.33333	0.35	0.15385	0.52	0.3913	0.33333
-0.21795	0.03571	0.2069	0.14286	0.38095	0.12	0.4		-0.13783	0.61111	0.73684	0.58333	0.52632	0.36364	0.19048		-1.76974	0.5	0.65	0.23077	0.44	0.21739	0.52381
-0.21611	0.10714	0.55172	0.09524	0.38095	0.08	0.15		-0.13155	0.5	0.78947	0.375	0.26316	0.63636	1		-1.74889	0.375	0.2	0.42308	0.4	0.3913	0.38095
-0.21426	0.07143	0.48276	0.09524	0.47619	0.24	0.3		-0.12528	0.66667	0.47368	0.625	0.63158	0.45455	0.42857		-1.72804	0.33333	0.3	0.07692	0.28	0.47826	0.52381
-0.21241	0.07143	0.13793	0.14286	0.47619	0.16	0.45		-0.11901	0.44444	0.42105	0.45833	0.63158	0.5	0.42857		-1.70719	0.33333	0.55	0.26923	0.24	0.3913	0.42857
-0.21057	0.03571	0.24138	0.04762	0.57143	0.2	0.45		-0.11274	0.5	0.36842	0.5	0.57895	0.63636	0.52381		-1.68634	0.33333	0.55	0.38462	0.2	0.47826	0.38095
-0.20872	0.10714	0.13793	0.09524	0.14286	0.2	0.55		-0.10647	0.27778	0.26316	0.41667	0.47368	0.45455	0.33333		-1.66549	0.20833	0	0.34615	0.4	0.47826	0.42857
-0.20688	0.03571	0.34483	0.09524	0.52381	0.04	0.15		-0.10019	0.33333	0.21053	0.5	0.47368	0.5	0.38095		-1.64465	0.16667	0.5	0.34615	0.32	0.30435	0.28571
-0.20503	0	0.27586	0.04762	0.47619	0.12	0.15		-0.09392	0.55556	0.15789	0.33333	0.73684	0.31818	0.33333		-1.6238	0.20833	0.45	0.34615	0.44	0.30435	0.28571
-0.20319	0.03571	0.44828	0.04762	0.47619	0.44	0.3		-0.08765	0.66667	0.63158	0.5	0.57895	0.13636	0.42857		-1.60295	0.29167	0.7	0.30769	0.28	0.21739	0.2381
-0.20134	0.10714	0.06897	0.14286	0.2381	0.28	0.25		-0.08138	0.33333	0.47368	0.41667	0.73684	0.72727	0.33333		-1.5821	0.33333	0.6	0.19231	0.44	0.3913	0.38095
-0.1995	0.17857	0.27586	0.09524	0.52381	0.2	0.3		-0.07511	0.22222	0.26316	0.75	0.36842	0.59091	0.38095		-1.56125	0.45833	0.35	0.46154	0.32	0.26087	0.38095
-0.19765	0.07143	0.34483	0.14286	0.42857	0.64	0.6		-0.06883	0.38889	0.57895	0.29167	0.68421	0.40909	0.2381		-1.5404	0.25	0.4	0.53846	0.52	0.34783	0.38095
-0.1958	0.10714	0.48276	0.2381	0.47619	0.04	0.3		-0.06256	0.16667	0.26316	0.29167	0.68421	0.59091	0.57143		-1.51956	0.375	0.45	0.34615	0.48	0.47826	0.19048
-0.19396	0.07143	0.17241	0	0.66667	0.36	0.05		-0.05629	0.72222	0.31579	0.33333	0.57895	0.31818	0.38095		-1.49871	0.20833	0.8	0.11538	0.56	0.3913	0.28571
-0.19211	0.03571	0.2069	0.2381	0.42857	0.36	0.45		-0.05002	0.94444	0.42105	0.54167	0.63158	0.5	0.57143		-1.47786	0.33333	0.3	0.42308	0.44	0.56522	0.33333
-0.19027	0	0.13793	0.09524	0.52381	0.12	0.35		-0.04375	0.5	0.52632	0.375	0.89474	0.54545	0.52381		-1.45701	0.29167	0.55	0.23077	0.04	0.56522	0.42857
-0.18842	0.21429	0.24138	0.09524	0.33333	0.16	0.4		-0.03747	0.44444	0.21053	0.33333	0.42105	0.72727	0.57143		-1.43616	0.125	0.85	0.23077	0.28	0.26087	0.52381
-0.18658	0.14286	0.34483	0.28571	0.38095	0.28	0.25		-0.0312	0.5	0.57895	0.5	0.36842	0.54545	0.57143		-1.41531	0.29167	0.5	0.34615	0.4	0.21739	0.28571
-0.18473	0.14286	0.37931	0.14286	0.33333	0.2	0.4		-0.02493	0.33333	0.73684	0.58333	0.21053	0.40909	0.42857		-1.39446	0.25	0.4	0.26923	0.4	0.43478	0.33333
-0.18288	0	0.34483	0.19048	0.38095	0.44	0.45		-0.01866	0.77778	0.68421	0.33333	0.47368	0.40909	0.80952		-1.37362	0.5	0.7	0.34615	0.28	0.26087	0.33333
-0.18104	0.21429	0.37931	0.09524	0.7619	0.28	0.35		-0.01239	0.66667	0.26316	0.33333	0.42105	0.40909	0.71429		-1.35277	0.41667	0.55	0.26923	0.48	0.34783	0.38095
-0.17919	0.10714	0.37931	0.2381	0.47619	0.28	0.5		-0.00611	0.55556	0.21053	0.58333	0.52632	0.59091	0.42857		-1.33192	0.54167	0.35	0.15385	0.52	0.69565	0.42857
-0.17735	0.17857	0.17241	0.04762	0.90476	0.32	0.35		0.000157991	0.44444	0.42105	0.33333	0.57895	0.5	0.47619		-1.31107	0.29167	0.65	0.46154	0.2	0.13043	0.33333
-0.1755	0.14286	0.44828	0.09524	0.33333	0.36	0.35		0.00643	0.22222	0.52632	0.45833	0.68421	0.18182	0.42857		-1.29022	0.54167	0.4	0.38462	0.48	0.30435	0.42857
-0.17366	0.25	0.41379	0.09524	0.33333	0.24	0.25		0.0127	0.33333	0.47368	0.20833	0.63158	0.54545	0.57143		-1.26937	0.33333	0.2	0.5	0.32	0.3913	0.42857
-0.17181	0.17857	0.41379	0	0.2381	0.16	0.6		0.01897	0.61111	0.42105	0.41667	0.68421	0.45455	0.57143		-1.24852	0.25	0.25	0.26923	0.52	0.65217	0.57143
-0.16997	0.03571	0.31034	0.04762	0.42857	0.2	0.25		0.02525	0.44444	0.73684	0.58333	0.52632	0.77273	0.57143		-1.22768	0.45833	0.3	0.19231	0.2	0.30435	0.57143
-0.16812	0.03571	0.34483	0.14286	0.52381	0.24	0.4		0.03152	0.44444	0.36842	0.625	0.47368	0.5	0.47619		-1.20683	0.33333	0.7	0.30769	0.48	0.47826	0.47619
-0.16627	0	0.34483	0.14286	0.42857	0.16	0.25		0.03779	0.38889	0.52632	0.5	0.78947	0.59091	0.33333		-1.18598	0.45833	0.35	0.30769	0.36	0.26087	0.2381
-0.16443	0.17857	0.41379	0.14286	0.61905	0.32	0.15		0.04406	0.27778	0.31579	0.5	0.94737	0.72727	0.61905		-1.16513	0.33333	0.6	0.34615	0.44	0.52174	0.2381
-0.16258	0.14286	0.48276	0.14286	0.47619	0.28	0.65		0.05033	0.33333	0.31579	0.66667	0.63158	0.5	0.7619		-1.14428	0.70833	0.25	0.11538	0.76	0.34783	0.57143
-0.16074	0.17857	0.13793	0.09524	0.28571	0.24	0.3		0.05661	0.66667	0.42105	0.41667	0.36842	0.86364	0.7619		-1.12343	0.5	0.35	0.46154	0.36	0.3913	0.42857
-0.15889	0.14286	0.31034	0.04762	0.61905	0.2	0.45		0.06288	0.27778	0.47368	0.5	0.68421	0.54545	0.33333		-1.10258	0.625	0.3	0.15385	0.64	0.21739	0.33333
-0.15705	0.07143	0.2069	0.04762	0.42857	0.2	0.55		0.06915	0.55556	0.47368	0.66667	0.63158	0.63636	0.38095		-1.08174	0.45833	0.45	0.19231	0.68	0.30435	0.33333
-0.1552	0.17857	0.51724	0.04762	0.71429	0.12	0.4		0.07542	0.38889	0.36842	0.41667	0.47368	0.68182	0.28571		-1.06089	0.375	0.3	0.42308	0.44	0.3913	0.33333
-0.15335	0.21429	0.44828	0.14286	0.04762	0.08	0.25		0.08169	0.38889	0.52632	0.54167	0.89474	0.63636	0.42857		-1.04004	0.75	0.45	0.38462	0.48	0.34783	0.61905
-0.15151	0.17857	0.41379	0.04762	0.38095	0.4	0.85		0.08797	0.5	0.42105	0.5	0.68421	0.22727	0.28571		-1.01919	0.58333	0.4	0.42308	0.6	0.47826	0.66667
-0.14966	0.21429	0.48276	0.09524	0.09524	0.12	0.3		0.09424	0.38889	0.63158	0.875	0.42105	0.45455	0.28571		-0.99834	0.5	0.65	0.30769	0.44	0.43478	0.28571
-0.14782	0.14286	0.27586	0.14286	0.38095	0.28	0.55		0.10051	0.66667	0.42105	0.58333	0.89474	0.45455	0.66667		-0.97749	0.91667	0.6	0.34615	0.6	0.6087	0.42857
-0.14597	0.21429	0.55172	0.14286	0.47619	0.08	0.15		0.10678	0.38889	0.68421	0.625	0.47368	0.54545	0.33333		-0.95664	0.29167	0.6	0.42308	0.44	0.78261	0.71429
-0.14413	0.21429	0.37931	0	0.47619	0.2	0.2		0.11305	0.66667	0.47368	0.54167	0.47368	0.59091	0.2381		-0.9358	0.41667	0.45	0.38462	0.32	0.52174	0.33333
-0.14228	0.14286	0.34483	0.09524	0.47619	0.56	0.2		0.11933	0.44444	0.68421	0.75	0.47368	0.5	0.66667		-0.91495	0.54167	0.45	0.26923	0.24	0.47826	0.38095
-0.14044	0.14286	0.55172	0	0.47619	0.24	0.3		0.1256	0.33333	0.68421	0.75	0.68421	0.63636	0.61905		-0.8941	0.33333	0.6	0.53846	0.56	0.30435	0.57143
-0.13859	0.10714	0.2069	0.09524	0.71429	0.44	0.4		0.13187	0.55556	0.42105	0.5	0.42105	0.90909	0.47619		-0.87325	0.45833	0.45	0.34615	0.6	0.52174	0.47619
-0.13674	0.14286	0.34483	0.14286	0.47619	0.08	0.35		0.13814	0.61111	0.78947	0.66667	0.94737	0.68182	0.33333		-0.8524	0.29167	0.35	0.42308	0.64	0.69565	0.28571
-0.1349	0.03571	0.44828	0.2381	0.71429	0.2	0.25		0.14441	0.55556	0.36842	0.33333	0.63158	0.36364	0.28571		-0.83155	0.54167	0.3	0.38462	0.68	0.6087	0.42857
-0.13305	0.07143	0.55172	0.14286	0.28571	0.4	0.5		0.15069	0.66667	0.57895	0.41667	0.52632	0.59091	0.80952		-0.8107	0.375	0.3	0.46154	0.68	0.6087	0.47619
-0.13121	0.25	0.24138	0.19048	0.47619	0.32	0.1		0.15696	0.94444	0.15789	0.625	0.73684	0.72727	0.52381		-0.78986	0.58333	0.4	0.53846	0.36	0.56522	0.2381
-0.12936	0.17857	0.75862	0.04762	0.57143	0.32	0.5		0.16323	0.94444	0.36842	0.5	0.52632	0.5	0.61905		-0.76901	0.54167	0.45	0.42308	0.52	0.52174	0.28571
-0.12752	0.25	0.55172	0.14286	0.38095	0.16	0.65		0.1695	0.66667	0.47368	0.58333	0.52632	0.86364	0.52381		-0.74816	0.29167	0.55	0.42308	0.56	0.43478	0.42857
-0.12567	0.10714	0.24138	0.09524	0.28571	0.28	0.25		0.17577	0.61111	0.26316	0.75	0.68421	0.45455	0.61905		-0.72731	0.54167	0.45	0.65385	0.36	0.52174	0.52381
-0.12383	0.14286	0.31034	0.19048	0.42857	0.52	0.55		0.18204	0.55556	0.36842	0.45833	0.31579	0.90909	0.47619		-0.70646	0.45833	0.55	0.34615	0.4	0.47826	0.57143
-0.12198	0.21429	0.2069	0.14286	0.33333	0.4	0.25		0.18832	0.72222	0.52632	0.41667	0.57895	0.77273	0.57143		-0.68561	0.29167	0.6	0.57692	0.52	0.34783	0.28571
-0.12013	0.17857	0.41379	0.19048	0.33333	0.24	0.25		0.19459	0.77778	0.36842	0.625	0.47368	0.95455	0.80952		-0.66476	0.54167	0.6	0.15385	0.64	0.69565	0.42857
-0.11829	0.17857	0.37931	0.28571	0.95238	0.32	0.75		0.20086	0.61111	0.31579	0.70833	0.57895	0.63636	0.52381		-0.64392	0.75	0.85	0.42308	0.4	0.52174	0.71429
-0.11644	0.17857	0.51724	0.28571	0.47619	0.36	0.25		0.20713	0.83333	0.15789	0.625	0.68421	0.63636	0.71429		-0.62307	0.58333	0.55	0.26923	0.52	0.47826	0.90476
-0.1146	0.28571	0.31034	0.19048	0.47619	0.4	0.55		0.2134	0.55556	0.63158	0.875	0.73684	0.77273	0.42857		-0.60222	0.58333	0.45	0.26923	0.48	0.34783	0.38095
-0.11275	0.10714	0.34483	0.14286	0.19048	0.32	0.35		0.21968	0.5	0.47368	0.54167	0.47368	0.40909	0.38095		-0.58137	0.5	0.5	0.46154	0.52	0.47826	0.38095
-0.11091	0.10714	0.51724	0.14286	0.61905	0.4	0.35		0.22595	0.38889	0.57895	0.58333	0.47368	0.54545	0.66667		-0.56052	0.58333	0.7	0.53846	0.6	0.52174	0.38095
-0.10906	0.17857	0.37931	0.19048	0.47619	0.32	0.5		0.23222	0.77778	0.36842	0.45833	0.94737	0.68182	0.52381		-0.53967	0.41667	0.45	0.65385	0.36	0.3913	0.52381
-0.10721	0.10714	0.27586	0.09524	0.52381	0.16	0.3		0.23849	0.33333	0.63158	0.41667	0.73684	0.72727	0.33333		-0.51882	0.5	0.6	0.5	0.56	0.56522	0.42857
-0.10537	0.17857	0.41379	0.14286	0.33333	0.36	0.65		0.24476	0.66667	0.52632	0.70833	0.52632	0.90909	0.33333		-0.49798	0.45833	0.85	0.34615	0.4	0.56522	0.2381
-0.10352	0.10714	0.34483	0.19048	0.57143	0.28	0.3		0.25104	0.61111	0.52632	0.5	0.42105	0.68182	0.52381		-0.47713	0.33333	0.5	0.46154	0.36	0.43478	0.85714
-0.10168	0.21429	0.51724	0.38095	0.28571	0.32	0.3		0.25731	0.38889	0.63158	0.45833	0.78947	0.54545	0.47619		-0.45628	0.70833	0.4	0.46154	0.68	0.30435	0.28571
-0.09983	0.14286	0.55172	0.04762	0.57143	0.4	0.6		0.26358	0.44444	0.73684	0.70833	0.73684	0.40909	0.38095		-0.43543	0.45833	0.55	0.69231	0.48	0.52174	0.61905
-0.09799	0.17857	0.62069	0.28571	0.33333	0.32	0.25		0.26985	0.61111	0.36842	0.58333	0.57895	0.31818	0.57143		-0.41458	0.45833	0.35	0.42308	0.56	0.34783	0.52381
-0.09614	0.39286	0.51724	0.2381	0.71429	0.44	0.95		0.27612	0.27778	0.52632	0.41667	0.84211	0.68182	0.90476		-0.39373	0.41667	0.55	0.57692	0.56	0.34783	0.57143
-0.0943	0.28571	0.41379	0.14286	0.47619	0.24	0.4		0.2824	0.5	0.42105	0.5	0.89474	0.63636	0.47619		-0.37288	0.33333	0.4	0.30769	0.48	0.52174	1
-0.09245	0.07143	0.34483	0.09524	0.71429	0.36	0.5		0.28867	0.22222	0.26316	0.58333	0.73684	0.63636	0.28571		-0.35204	0.54167	0.65	0.53846	1	0.3913	0.38095
-0.0906	0.39286	0.44828	0.28571	0.52381	0.32	0.45		0.29494	0.66667	0.36842	0.70833	0.42105	0.72727	0.47619		-0.33119	0.58333	0.55	0.53846	0.56	0.52174	0.57143
-0.08876	0.25	0.48276	0.19048	0.61905	0.48	0.3		0.30121	0.16667	0.15789	0.375	0.73684	0.72727	0.42857		-0.31034	0.70833	0.8	0.53846	0.44	0.43478	0.33333
-0.08691	0.21429	0.34483	0.19048	0.42857	0.32	0.45		0.30748	0.44444	0.42105	0.79167	0.84211	0.45455	0.33333		-0.28949	0.54167	0.45	0.65385	0.76	0.3913	0.71429
-0.08507	0.14286	0.48276	0.19048	0.47619	0.24	0.3		0.31376	0.55556	0.31579	0.5	0.63158	0.5	0.14286		-0.26864	1	0.6	0.38462	0.56	0.73913	0.47619
-0.08322	0.35714	0.51724	0.2381	0.57143	0.64	0.55		0.32003	0.83333	0.05263	0.45833	0.94737	0.63636	0.66667		-0.24779	0.375	0.6	0.65385	0.56	0.65217	0.52381
-0.08138	0.14286	0.27586	0.09524	0.95238	0.36	0.45		0.3263	0.44444	0.57895	0.29167	0.57895	0.72727	0.52381		-0.22694	0.41667	0.75	0.69231	0.48	0.26087	0.66667
-0.07953	0.25	0.68966	0.09524	0.52381	0.32	0.35		0.33257	0.5	0.26316	1	0.57895	1	0.33333		-0.2061	0.54167	0.75	0.5	0.68	0.86957	0.47619
-0.07768	0.17857	0.37931	0.28571	0.7619	0.44	0.95		0.33884	0.22222	0.36842	0.58333	0.78947	0.68182	0.28571		-0.18525	0.83333	0.7	0.46154	0.76	0.6087	0.61905
-0.07584	0.28571	0.55172	0.19048	0.80952	0.28	0.35		0.34512	0.61111	0.52632	0.58333	0.68421	0.59091	0.47619		-0.1644	0.54167	0.75	0.57692	0.56	0.56522	0.47619
-0.07399	0.39286	0.31034	0.19048	0.33333	0.64	0.65		0.35139	0.38889	0.42105	0.41667	0.42105	0.63636	0.7619		-0.14355	0.375	0.75	0.5	0.52	0.65217	0.52381
-0.07215	0.28571	0.48276	0.28571	0.52381	0.48	0.4		0.35766	0.61111	0.21053	0.70833	0.78947	0.68182	0.33333		-0.1227	0.70833	0.75	0.61538	0.6	0.65217	0.52381
-0.0703	0.25	0.62069	0.38095	0.38095	0.84	0.8		0.36393	0.72222	0.42105	0.79167	0.57895	0.77273	0.38095		-0.10185	0.375	0.6	0.34615	0.64	0.56522	0.14286
-0.06846	0.32143	0.37931	0.14286	0.71429	0.28	0.6		0.3702	0.33333	0.42105	0.83333	0.68421	0.54545	0.61905		-0.081	0.58333	0.65	0.46154	0.48	0.6087	0.57143
-0.06661	0.14286	0.48276	0.14286	0.61905	0.2	0.6		0.37648	0.61111	0.21053	0.5	0.26316	0.54545	0.52381		-0.06016	0.66667	0.5	0.61538	0.6	0.34783	0.57143
-0.06477	0.28571	0.48276	0.2381	0.52381	0.52	0.6		0.38275	0.55556	0.36842	0.70833	0.47368	0.45455	0.33333		-0.03931	0.45833	0.45	0.34615	0.76	0.65217	0.47619
-0.06292	0.17857	0.41379	0.28571	0.33333	0.36	0.65		0.38902	0.38889	0.57895	0.45833	0.47368	0.86364	0.33333		-0.01846	0.45833	0.65	0.61538	0.44	0.65217	0.38095
-0.06107	0.32143	0.34483	0.19048	0.38095	0.36	0.9		0.39529	0.55556	0.57895	0.79167	0.42105	0.45455	0.47619		0.00239	0.29167	0.7	0.57692	0.84	0.47826	0.71429
-0.05923	0.28571	0.31034	0.14286	0.42857	0.12	0.4		0.40156	0.55556	0.36842	0.45833	0.47368	0.59091	0.33333		0.02324	0.54167	0.45	0.73077	0.52	0.56522	0.33333
-0.05738	0.25	0.44828	0.09524	0.28571	0.64	0.45		0.40784	0.94444	0.31579	0.58333	0.47368	0.5	0.38095		0.04409	0.66667	0.6	0.57692	0.44	0.56522	0.61905
-0.05554	0.53571	0.55172	0.2381	0.80952	0.28	0.45		0.41411	0.55556	0.36842	0.83333	0.89474	0.5	0.33333		0.06494	0.625	0.4	0.76923	0.48	0.65217	0.57143
-0.05369	0.53571	0.37931	0.2381	0.7619	0.44	0.45		0.42038	0.5	0.36842	0.45833	0.42105	0.68182	0.33333		0.08578	0.75	0.35	0.84615	0.48	0.6087	0.52381
-0.05185	0.25	0.37931	0.09524	0.33333	0.44	0.45		0.42665	0.66667	0.26316	0.75	0.57895	0.81818	0.42857		0.10663	0.625	0.65	0.73077	0.72	0.52174	0.57143
-0.05	0.35714	0.48276	0.2381	0.61905	0.24	0.55		0.43292	0.61111	0.26316	0.58333	0.21053	0.45455	0.28571		0.12748	0.70833	0.75	0.80769	0.56	0.3913	0.57143
-0.04815	0.25	0.44828	0.19048	0.47619	0.48	0.4		0.4392	0.27778	0.36842	0.58333	0.31579	0.40909	0.42857		0.14833	0.95833	0.65	0.69231	0.48	0.47826	0.85714
-0.04631	0.42857	0.27586	0.04762	1	0.32	0.15		0.44547	0.33333	0.52632	0.5	0.52632	0.5	0.33333		0.16918	0.70833	0.7	0.42308	0.4	0.69565	0.52381
-0.04446	0.32143	0.51724	0.42857	0.7619	0.56	0.5		0.45174	0.5	0.26316	0.375	0.36842	0.95455	0.2381		0.19003	0.70833	0.6	0.5	0.68	0.43478	0.38095
-0.04262	0.14286	0.51724	0.14286	0.66667	0.32	0.25		0.45801	0.55556	0.36842	0.79167	0.57895	0.68182	0.42857		0.21088	0.5	0.35	0.69231	0.64	0.82609	0.33333
-0.04077	0.21429	0.65517	0.09524	0.71429	0.76	0.65		0.46428	0.72222	0.21053	0.79167	0.47368	0.5	0.47619		0.23172	0.625	0.65	0.15385	0.4	0.3913	0.71429
-0.03893	0.5	0.41379	0.38095	0.71429	0.32	0.25		0.47056	0.22222	0.31579	0.79167	0.52632	0.59091	0.57143		0.25257	0.58333	0.5	0.46154	0.6	0.52174	0.66667
-0.03708	0.39286	0.51724	0.33333	0.47619	0.4	0.35		0.47683	0.55556	0.36842	0.58333	0.47368	0.31818	0.57143		0.27342	0.83333	0.85	0.92308	0.72	0.56522	0.52381
-0.03524	0.42857	0.41379	0.04762	0.33333	0.56	0.6		0.4831	0.55556	0.21053	0.54167	0.36842	0.59091	0.38095		0.29427	0.66667	0.65	0.61538	0.84	0.73913	0.42857
-0.03339	0.28571	0.31034	0.28571	0.61905	0.4	0.3		0.48937	0.38889	0.31579	0.625	0.36842	0.40909	0.33333		0.31512	0.625	0.55	0.5	0.44	0.91304	0.7619
-0.03154	0.35714	0.58621	0.28571	0.71429	0.76	0.4		0.49564	0.72222	0.31579	0.66667	0.78947	0.95455	0.19048		0.33597	0.75	0.35	0.61538	0.56	0.69565	0.38095
-0.0297	0.57143	0.75862	0.2381	0.61905	0.36	0.4		0.50191	0.55556	0.31579	0.54167	0.36842	0.54545	0.57143		0.35682	0.875	0.65	0.57692	0.48	0.47826	0.38095
-0.02785	0.46429	0.51724	0.09524	0.57143	0.52	0.6		0.50819	0.77778	0.42105	0.625	0.68421	0.45455	0.2381		0.37766	0.66667	0.6	0.69231	0.64	1	0.85714
-0.02601	0.57143	0.41379	0.19048	0.52381	0.24	0.4		0.51446	0.5	0.26316	0.45833	0.47368	0.31818	0.2381		0.39851	0.5	0.35	0.61538	0.76	0.56522	0.33333
-0.02416	0.60714	0.44828	0.2381	0.38095	0.6	0.4		0.52073	0.44444	0.26316	0.45833	0.63158	0.59091	0.14286		0.41936	0.54167	0.65	0.65385	0.52	0.78261	0.38095
-0.02232	0.21429	0.31034	0.42857	0.28571	0.24	0.4		0.527	0.77778	0.31579	0.66667	0.42105	0.36364	0.14286		0.44021	0.41667	0.5	0.76923	0.56	0.65217	0.33333
-0.02047	0.25	0.51724	0.42857	0.52381	0.2	0.35		0.53327	0.72222	0.31579	0.625	0.52632	0.77273	0.28571		0.46106	0.625	0.5	0.76923	0.56	0.6087	0.61905
-0.01863	0.39286	0.55172	0.04762	0.28571	0.44	0.55		0.53955	0.33333	0.36842	0.66667	0.36842	0.59091	0.52381		0.48191	0.66667	0.85	0.65385	0.56	0.3913	0.47619
-0.01678	0.25	0.65517	0.19048	0.7619	0.36	0.4		0.54582	0.5	0.26316	0.625	0.47368	0.45455	0.19048		0.50276	0.5	0.65	0.34615	0.56	0.47826	0.66667
-0.01493	0.5	0.44828	0.42857	0.47619	0.56	0.35		0.55209	0.66667	0.15789	0.625	0.42105	0.5	0.14286		0.5236	0.75	0.6	0.61538	0.68	0.65217	0.57143
-0.01309	0.53571	0.41379	0.19048	0.57143	0.32	0.6		0.55836	0.5	0.31579	0.58333	0.31579	0.68182	0.47619		0.54445	0.79167	0.6	0.46154	0.68	0.56522	0.71429
-0.01124	0.46429	0.41379	0.2381	0.42857	0.92	0.4		0.56463	0.38889	0.21053	0.58333	0.21053	0.27273	0.19048		0.5653	0.70833	0.6	0.92308	0.52	0.73913	0.42857
-0.0094	0.5	0.31034	0.33333	0.66667	0.12	0.4		0.57091	0.5	0.21053	0.54167	0.36842	0.63636	0.19048		0.58615	0.41667	0.75	0.42308	0.64	0.78261	0.52381
-0.00755	0.32143	0.37931	0.19048	0.38095	0.4	0.5		0.57718	0.33333	0.26316	0.33333	0.36842	0.54545	0.33333		0.607	0.58333	0.5	0.73077	0.52	0.52174	0.57143
-0.00571	0.32143	0.62069	0.33333	0.57143	0.32	0.2		0.58345	0.44444	0.42105	0.45833	0.47368	0.54545	0.28571		0.62785	0.875	0.4	0.88462	0.32	0.73913	0.80952
-0.00386	0.35714	0.34483	0.2381	0.66667	0.6	0.45		0.58972	0.66667	0.42105	0.58333	0.57895	0.40909	0.33333		0.64869	0.70833	0.55	1	0.72	0.86957	0.47619
-0.00201	0.17857	0.37931	0.2381	0.52381	0.36	0.6		0.59599	0.66667	0.36842	0.54167	0.52632	0.95455	0.47619		0.66954	0.83333	0.85	0.69231	0.6	0.86957	0.52381
-0.000168936	0.57143	0.62069	0.66667	0.42857	0.16	0.25		0.60227	0.16667	0.10526	0.33333	0.52632	0.5	0.42857		0.69039	0.70833	0.75	0.73077	0.6	0.43478	0.47619
0.00168	0.53571	0.41379	0.19048	0.38095	0.6	0.3		0.60854	1	0.15789	0.54167	0.42105	0.68182	0.38095		0.71124	0.54167	0.5	0.46154	0.44	0.47826	0.33333
0.00352	0.28571	0.58621	0.47619	0.2381	0.24	0.25		0.61481	0.44444	0.52632	0.83333	0.42105	0.36364	0.33333		0.73209	0.79167	0.4	0.65385	0.4	0.52174	0.52381
0.00537	0.35714	0.27586	0.47619	0.52381	0.76	0.3		0.62108	0.61111	0.31579	0.66667	0.57895	0.63636	0.38095		0.75294	0.625	0.45	0.5	0.36	0.91304	0.38095
0.00721	0.42857	0.51724	0.38095	0.52381	0.44	0.3		0.62735	0.44444	0.26316	0.75	0.63158	0.36364	0.19048		0.77379	0.54167	0.6	0.30769	0.64	0.69565	0.7619
0.00906	0.5	0.31034	0.19048	0.57143	0.52	1		0.63363	0.38889	0.36842	0.375	0.42105	0.54545	0.38095		0.79463	0.66667	0.65	0.80769	0.76	0.91304	0.61905
0.0109	0.39286	0.2069	0.42857	0.47619	0.52	0.55		0.6399	0.66667	0.21053	0.33333	0.31579	0.40909	0.28571		0.81548	0.5	0.5	0.57692	0.36	0.82609	0.57143
0.01275	0.64286	0.27586	0.2381	0.66667	0.32	0.9		0.64617	0.38889	0.15789	0.29167	0.31579	0.59091	0.38095		0.83633	0.70833	0.55	0.80769	0.72	0.3913	0.47619
0.0146	0.28571	0.37931	0.28571	0.52381	0.68	0.4		0.65244	0.27778	0.10526	0.29167	0.21053	0.81818	0.38095		0.85718	0.33333	0.45	0.84615	0.52	0.43478	0.57143
0.01644	0.39286	0.44828	0.33333	0.47619	0.84	0.4		0.65871	0.83333	0.26316	0.75	0.36842	0.90909	0.14286		0.87803	0.91667	0.4	0.42308	0.32	0.47826	0.47619
0.01829	0.5	0.34483	0.33333	0.61905	0.68	0.45		0.66499	0.55556	0.26316	0.5	0.21053	0.90909	0.42857		0.89888	0.58333	0.65	0.57692	0.64	0.69565	0.38095
0.02013	0.64286	0.68966	0.38095	0.85714	0.8	0.45		0.67126	0.72222	0.26316	0.54167	0.26316	0.54545	0.14286		0.91973	0.5	0.2	0.53846	0.52	0.47826	0.52381
0.02198	0.57143	0.27586	0.19048	0.33333	0.24	0.4		0.67753	0.33333	0.31579	0.45833	0.52632	0.5	0.28571		0.94057	0.58333	0.35	0.57692	0.56	0.86957	0.52381
0.02382	0.53571	0.55172	0.38095	0.28571	0.6	0.75		0.6838	0.88889	0.10526	0.66667	0.31579	0.54545	0.42857		0.96142	0.70833	0.55	0.61538	0.44	0.43478	0.57143
0.02567	0.5	0.62069	0.28571	0.90476	0.28	0.2		0.69007	0.55556	0.21053	0.625	0.15789	0.59091	0.28571		0.98227	0.83333	0.3	0.69231	0.56	0.78261	0.90476
0.02752	0.5	0.37931	0.33333	0.71429	0.72	0.9		0.69635	0.44444	0.26316	0.54167	0.26316	0.63636	0.19048		1.00312	0.54167	0.4	0.46154	0.6	0.56522	0.33333
0.02936	0.39286	0.24138	0.71429	0.42857	0.32	0.25		0.70262	0.77778	0.31579	0.29167	0.42105	0.68182	0.14286		1.02397	0.5	0.35	0.84615	0.52	0.65217	0.57143
0.03121	0.46429	0.51724	0.38095	0.33333	0.64	0.55		0.70889	0.55556	0.15789	0.625	0.52632	0.72727	0.52381		1.04482	0.54167	0.8	0.42308	0.52	0.34783	0.71429
0.03305	0.39286	0.55172	0.52381	0.38095	0.2	0.5		0.71516	0.88889	0.36842	0.5	0.26316	0.5	0.19048		1.06567	0.41667	0.55	0.61538	0.56	0.6087	0.42857
0.0349	0.32143	0.31034	0.04762	0.38095	0.56	0.65		0.72143	0.33333	0.31579	0.375	0.15789	0.54545	0.33333		1.08651	0.625	0.55	0.34615	0.76	0.56522	0.61905
0.03674	0.64286	0.44828	0.42857	0.61905	0.56	0.35		0.72771	0.72222	0.15789	0.5	0.15789	0.72727	0.28571		1.10736	0.58333	0.6	0.61538	0.32	0.30435	0.14286
0.03859	0.57143	0.55172	0.42857	0.33333	0.16	0.6		0.73398	0.38889	0.15789	0.5	0.21053	0.45455	0.52381		1.12821	0.58333	0.7	0.65385	0.56	0.82609	0.52381
0.04043	0.60714	0.24138	0.42857	0.42857	0.44	0.65		0.74025	0.27778	0.21053	0.375	0.36842	0.09091	0.2381		1.14906	0.83333	0.65	0.42308	0.32	0.78261	0.52381
0.04228	0.85714	0.41379	0.42857	0.38095	0.52	0.15		0.74652	0.5	0.15789	0.41667	0.31579	0.45455	0.33333		1.16991	0.70833	0.4	0.53846	0.44	0.65217	0.66667
0.04413	0.96429	0.27586	0.61905	0.47619	0.44	0.45		0.75279	0.77778	0.10526	0.375	0.26316	0.45455	0.19048		1.19076	0.58333	0.8	0.42308	0.4	0.69565	0.71429
0.04597	0.64286	0.48276	0.33333	0.47619	0.4	0.4		0.75907	0.38889	0.15789	0.41667	0.15789	0.5	0.33333		1.21161	0.66667	0.5	0.53846	0.48	0.43478	0.66667
0.04782	0.39286	0.48276	0.38095	0.42857	0.44	0.6		0.76534	0.61111	0.42105	0.125	0.26316	0.22727	0.04762		1.23245	0.625	0.6	0.5	0.44	0.52174	0.42857
0.04966	0.35714	0.37931	0.19048	0.57143	0.4	0.35		0.77161	0.5	0.26316	0.375	0.26316	0.45455	0.14286		1.2533	0.58333	1	1	0.48	0.56522	0.33333
0.05151	0.53571	0.37931	0.14286	0.33333	0.92	0.45		0.77788	0.66667	0.26316	0.375	0.21053	0.54545	0.09524		1.27415	0.79167	0.5	0.5	0.64	0.69565	0.66667
0.05335	0.78571	0.41379	0.2381	0.19048	0.36	0.3		0.78415	0.22222	0.15789	0.25	0.26316	0.5	0.14286		1.295	0.45833	0.5	0.73077	0.36	0.52174	0.57143
0.0552	0.5	0.17241	0.42857	0.33333	0.44	0.7		0.79043	0.66667	0.47368	0.20833	0.21053	0.45455	0.28571		1.31585	0.45833	0.45	0.5	0.44	0.3913	0.57143
0.05705	0.60714	0.58621	0.33333	0.57143	0.48	0.3		0.7967	0.27778	0.31579	0.625	0.15789	0.5	0.38095		1.3367	0.75	0.55	0.53846	0.56	0.6087	0.42857
0.05889	0.57143	0.24138	0.33333	0.57143	0.36	0.55		0.80297	0.61111	0.21053	0.33333	0.36842	0.54545	0.14286		1.35755	0.41667	0.55	0.46154	0.56	0.3913	0.42857
0.06074	0.60714	0.34483	0.33333	0.61905	0.28	0.45		0.80924	0.55556	0.21053	0.375	0.05263	0.31818	0.09524		1.37839	0.58333	0.25	0.46154	0.36	0.43478	1
0.06258	0.64286	0.44828	0.42857	0.57143	0.64	0.4		0.81551	0.5	0.31579	0.375	0.36842	0.40909	0.52381		1.39924	0.45833	0.85	0.53846	0.48	0.47826	0.38095
0.06443	0.53571	0.31034	0.28571	0.42857	0.36	0.3		0.82179	0.44444	0.15789	0.41667	0.15789	0.18182	0.09524		1.42009	0.70833	0.55	0.53846	0.4	0.52174	0.33333
0.06627	0.39286	0.24138	0.57143	0.33333	0.44	0.55		0.82806	0.16667	0.21053	0.25	0.15789	0.27273	0.19048		1.44094	0.45833	0.6	0.53846	0.4	0.3913	0.42857
0.06812	0.64286	0.37931	0.61905	0.33333	0.52	0.55		0.83433	0.72222	0.47368	0.45833	0.15789	0.63636	0.28571		1.46179	0.41667	0.25	0.46154	0.44	0.6087	0.66667
0.06996	0.71429	0.48276	0.42857	0.38095	0.52	0.35		0.8406	0.44444	0.10526	0.66667	0.36842	0.5	0.2381		1.48264	0.5	0.5	0.61538	0.8	0.43478	0.61905
0.07181	0.57143	0.41379	0.57143	0.19048	0.76	0.25		0.84687	0.5	0.31579	0.29167	0.36842	0.45455	0.14286		1.50349	0.625	0.25	0.57692	0.32	0.52174	0.57143
0.07366	0.60714	0.44828	0.19048	0.19048	0.64	0.5		0.85314	0.66667	0.10526	0.33333	0.26316	0.36364	0.04762		1.52433	0.83333	0.5	0.61538	0.24	0.43478	0.52381
0.0755	0.78571	0.24138	0.38095	0.2381	0.44	0.25		0.85942	0.55556	0	0.45833	0.10526	0.27273	0.09524		1.54518	0.625	0.5	0.53846	0.56	0.52174	0.42857
0.07735	0.60714	0.37931	0.28571	0.33333	0.72	0.5		0.86569	0.16667	0.31579	0.29167	0.21053	0.40909	0.14286		1.56603	0.20833	0.45	0.38462	0.48	0.65217	0.61905
0.07919	0.71429	1	0.38095	0.61905	0.24	0.45		0.87196	0.22222	0.15789	0.29167	0.05263	0.22727	0.14286		1.58688	0.45833	0.25	0.5	0.28	0.30435	0.66667
0.08104	0.75	0.27586	0.71429	0.19048	0.44	0.4		0.87823	0.77778	0.15789	0.375	0.05263	0.45455	0.33333		1.60773	0.54167	0.65	0.53846	0.4	0.82609	0.38095
0.08288	0.57143	0.44828	0.38095	0.61905	0.44	0.1		0.8845	0.38889	0.31579	0.16667	0.26316	0.36364	0.14286		1.62858	0.75	0.1	0.42308	0.36	0.3913	0.42857
0.08473	0.67857	0.27586	0.66667	0.28571	0.44	0.55		0.89078	0.33333	0.10526	0.45833	0.26316	0.40909	0.04762		1.64943	0.58333	0.5	0.46154	0.48	0.78261	0.33333
0.08657	0.75	0.24138	0.52381	0.42857	0.4	0.4		0.89705	0.5	0.21053	0.16667	0.26316	0.27273	0.09524		1.67027	0.54167	0.4	0.42308	0.28	0.3913	0.66667
0.08842	0.75	0.13793	0.28571	0.38095	0.76	0.25		0.90332	0.38889	0.21053	0.45833	0.05263	0.31818	0.2381		1.69112	0.5	0.55	0.5	0.52	0.3913	0.42857
0.09027	0.67857	0.17241	0.57143	0.42857	0.48	0.35		0.90959	0.44444	0.05263	0.25	0.21053	0.36364	0.2381		1.71197	0.54167	0.75	0.61538	0.52	0.3913	0.38095
0.09211	0.75	0.24138	0.19048	0.33333	0.76	0.6		0.91586	0.33333	0.05263	0.33333	0.10526	0.31818	0.14286		1.73282	0.25	0.6	0.46154	0.64	0.34783	0.47619
0.09396	0.67857	0.44828	0.42857	0.38095	0.6	0.5		0.92214	0.44444	0.15789	0.29167	0.15789	0.22727	0.19048		1.75367	0.375	0.45	0.34615	0.28	0.52174	0.52381
0.0958	0.57143	0.58621	0.42857	0.2381	0.36	0.5		0.92841	0.33333	0.15789	0.20833	0.05263	0.54545	0.04762		1.77452	0.29167	0.45	0.5	0.48	0.43478	0.47619
0.09765	0.67857	0.10345	0.2381	0.42857	0.6	0.55		0.93468	0.66667	0.05263	0.375	0.10526	0.27273	0.09524		1.79537	0.33333	0.2	0.5	0.2	0.56522	0.38095
0.09949	0.57143	0.41379	0.47619	0.19048	0.52	0.2		0.94095	0.38889	0.15789	0.29167	0.15789	0.40909	0.14286		1.81621	0.16667	0.55	0.42308	0.28	0.26087	0.2381
0.10134	0.75	0.24138	0.52381	0.47619	0.76	0.6		0.94722	0.33333	0.10526	0.29167	0.10526	0.36364	0.14286		1.83706	0.29167	0.25	0.38462	0.52	0.43478	0.42857
0.10319	0.71429	0.27586	0.2381	0.19048	0.36	0.4		0.9535	0.33333	0.31579	0.25	0.10526	0.22727	0.14286		1.85791	0.375	0.4	0.38462	0.4	0.52174	0.80952
0.10503	0.82143	0.17241	0.61905	0.52381	0.76	0.4		0.95977	0.61111	0.10526	0.41667	0.15789	0.40909	0.14286		1.87876	0.25	0.75	0.42308	0.28	0.69565	0.28571
0.10688	0.53571	0.2069	0.38095	0.33333	0.68	0.2		0.96604	0.38889	0.21053	0.20833	0.26316	0.36364	0.42857		1.89961	0.25	0.45	0.46154	0.28	0.65217	0.57143
0.10872	0.67857	0.37931	0.28571	0.38095	0.72	0.6		0.97231	0.66667	0.15789	0.41667	0.05263	0.31818	0.04762		1.92046	0.58333	0.25	0.53846	0.12	0.6087	0.47619
0.11057	0.71429	0.2069	0.52381	0.66667	0.48	0.55		0.97858	0.55556	0.10526	0.29167	0.26316	0.18182	0.09524		1.94131	0.45833	0.45	0.30769	0.32	0.52174	0.38095
0.11241	0.89286	0.34483	0.71429	0.2381	0.76	0.55		0.98486	0.55556	0	0.25	0.26316	0.31818	0.04762		1.96215	0.45833	0.4	0.34615	0.4	0.3913	0.38095
0.11426	0.67857	0.17241	0.71429	0.33333	0.4	0.25		0.99113	0.44444	0.15789	0.29167	0.05263	0.18182	0.04762		1.983	0.41667	0.4	0.46154	0.28	0.43478	0.38095
0.1161	0.78571	0.24138	0.33333	0.2381	1	0.55		0.9974	0.38889	0.10526	0.08333	0.05263	0.31818	0.14286		2.00385	0.20833	0.45	0.19231	0.32	0.52174	0.28571
0.11795	0.53571	0.27586	0.42857	0.2381	0.36	0.2		1.00367	0.61111	0.26316	0.25	0.21053	0.27273	0.19048		2.0247	0.375	0.45	0.23077	0.4	0.56522	0.57143
0.1198	0.92857	0.34483	0.28571	0.28571	0.72	0.5		1.00994	0.38889	0.21053	0.33333	0.15789	0.18182	0.2381		2.04555	0.375	0.6	0.23077	0.32	0.3913	0.66667
0.12164	0.60714	0.06897	0.47619	0.33333	0.28	0.25		1.01622	0.55556	0	0.16667	0.10526	0.54545	0.14286		2.0664	0.33333	0.5	0.26923	0.4	0.47826	0.38095
0.12349	0.75	0.34483	0.57143	0.47619	0.76	0.6		1.02249	0.5	0.15789	0.25	0	0.18182	0.04762		2.08725	0.45833	0.7	0.30769	0.32	0.69565	0.52381
0.12533	0.89286	0.24138	0.66667	0.52381	0.56	0.55		1.02876	0.11111	0.05263	0.25	0.10526	0.13636	0.09524		2.10809	0.25	0.4	0.38462	0.32	0.34783	0.52381
0.12718	0.57143	0.24138	0.52381	0.33333	0.44	0.25		1.03503	0.55556	0.15789	0.25	0.26316	0.13636	0.04762		2.12894	0.20833	0.6	0.11538	0.2	0.43478	0.2381
0.12902	0.89286	0.27586	0.28571	0.33333	0.6	0.5		1.0413	0.27778	0.10526	0.16667	0.05263	0.18182	0.19048		2.14979	0.29167	0.2	0.15385	0.28	0.56522	0.57143
0.13087	0.64286	0.13793	0.42857	0.2381	0.36	0.3		1.04758	0.66667	0.21053	0.125	0.05263	0.27273	0.09524		2.17064	0.41667	0.5	0.42308	0.24	0.34783	0.19048
0.13272	0.71429	0.24138	0.42857	0.14286	0.68	0.5		1.05385	0.38889	0.05263	0.20833	0.21053	0.22727	0.19048		2.19149	0.54167	0.35	0.19231	0.28	0.30435	0.47619
0.13456	0.46429	0.27586	0.66667	0.28571	0.32	0.4		1.06012	0.22222	0.05263	0.20833	0	0.27273	0.09524		2.21234	0.33333	0.15	0.11538	0.48	0.30435	0.38095
0.13641	0.35714	0.27586	0.47619	0.33333	0.92	0.4		1.06639	0.5	0.10526	0.125	0	0.13636	0.04762		2.23319	0.41667	0.45	0.26923	0.44	0.3913	0.2381
0.13825	0.60714	0.31034	0.2381	0.19048	0.36	0.4		1.07266	0.72222	0.15789	0.25	0.10526	0.18182	0.09524		2.25403	0.25	0.35	0.30769	0.16	0.26087	0.42857
0.1401	0.75	0.27586	0.66667	0.28571	0.76	0.45		1.07894	0.11111	0.10526	0.125	0	0.31818	0.09524		2.27488	0.125	0.5	0.19231	0.32	0.3913	0.47619
0.14194	0.57143	0.17241	0.47619	0.04762	0.6	0.5		1.08521	0.66667	0	0.125	0.10526	0.18182	0.04762		2.29573	0.29167	0.25	0.38462	0.28	0.26087	0.38095
0.14379	0.64286	0.2069	0.57143	0.14286	0.6	0.7		1.09148	0.38889	0.10526	0.125	0.10526	0.22727	0		2.31658	0.25	0.45	0.34615	0.4	0.3913	0.33333
0.14563	0.57143	0.17241	0.61905	0.14286	0.36	0.3		1.09775	0.38889	0.05263	0.33333	0.05263	0.22727	0		2.33743	0.33333	0.05	0.26923	0.24	0.43478	0.33333
0.14748	0.67857	0.17241	0.7619	0.14286	0.64	0.45		1.10402	0.38889	0.10526	0.08333	0.05263	0.13636	0		2.35828	0.125	0.5	0.23077	0.12	0.30435	0.33333
0.14933	0.46429	0.24138	0.47619	0.09524	0.56	0.45		1.1103	0.38889	0.10526	0.16667	0.10526	0.31818	0		2.37913	0.125	0.3	0.19231	0.24	0.17391	0.28571
0.15117	0.92857	0.10345	0.52381	0.42857	0.28	0.25		1.11657	0.44444	0	0.25	0.05263	0.31818	0.19048		2.39997	0.375	0.2	0.23077	0.16	0.30435	0.14286
0.15302	0.32143	0.13793	0.38095	0.2381	0.64	0.25		1.12284	0.38889	0.10526	0.08333	0.05263	0.22727	0		2.42082	0.41667	0.15	0.23077	0.32	0.21739	0.19048
0.15486	0.64286	0.10345	0.42857	0.28571	0.4	0.15		1.12911	0.22222	0.10526	0.08333	0	0.13636	0.04762		2.44167	0.375	0.15	0.30769	0.24	0.17391	0.14286
0.15671	0.71429	0.2069	0.19048	0.19048	1	0.45		1.13538	0.33333	0.15789	0.20833	0	0.18182	0.04762		2.46252	0.33333	0.4	0.26923	0.04	0.47826	0.28571
0.15855	0.78571	0.24138	0.66667	0.2381	0.84	0.05		1.14166	0.55556	0.10526	0.04167	0	0.18182	0.09524		2.48337	0.25	0.15	0.11538	0.28	0.3913	0.38095
0.1604	0.39286	0.13793	0.47619	0.28571	0.64	0.65		1.14793	0.66667	0.10526	0	0.05263	0.13636	0.09524		2.50422	0.25	0.15	0.19231	0.16	0.47826	0.14286
0.16225	0.46429	0.06897	0.66667	0.2381	0.48	0.15		1.1542	0.27778	0.10526	0.125	0	0.18182	0.09524		2.52507	0.25	0.4	0.26923	0.28	0.34783	0.33333
0.16409	0.46429	0	0.52381	0.47619	0.64	0.85		1.16047	0.33333	0	0.125	0	0.13636	0.04762		2.54591	0.25	0.35	0.19231	0.08	0.26087	0.19048
0.16594	0.32143	0.13793	0.47619	0.19048	0.4	0.45		1.16674	0.38889	0.10526	0.125	0	0.04545	0.04762		2.56676	0.375	0.4	0.19231	0.12	0.21739	0.28571
0.16778	0.82143	0.13793	0.85714	0.04762	0.36	0.3		1.17301	0.38889	0.15789	0.04167	0.05263	0.18182	0.04762		2.58761	0.25	0.25	0.15385	0.08	0.47826	0.52381
0.16963	0.57143	0.10345	0.66667	0.14286	0.4	0.5		1.17929	0.16667	0	0.25	0.10526	0.13636	0.09524		2.60846	0.20833	0.2	0.23077	0.16	0.34783	0.33333
0.17147	0.85714	0	0.66667	0.38095	0.36	0.5		1.18556	0.33333	0.21053	0	0.10526	0.09091	0.14286		2.62931	0.08333	0.2	0.30769	0.32	0.21739	0.28571
0.17332	0.46429	0.13793	0.57143	0.14286	0.48	0.75		1.19183	0.5	0.21053	0.16667	0.05263	0.04545	0.14286		2.65016	0.25	0.05	0.30769	0.12	0.52174	0.2381
0.17516	1	0.31034	0.7619	0.14286	0.56	0.25		1.1981	0.55556	0.05263	0.08333	0	0.09091	0		2.67101	0.16667	0.35	0.26923	0.28	0.3913	0.52381
0.17701	0.35714	0.06897	0.52381	0.2381	0.4	0.7		1.20437	0.33333	0	0.125	0	0.09091	0.09524		2.69185	0.16667	0.2	0.11538	0.2	0.3913	0.2381
0.17886	0.57143	0.13793	0.71429	0.2381	0.36	0.25		1.21065	0.72222	0.15789	0.08333	0	0	0.09524		2.7127	0.04167	0.2	0.07692	0.32	0.34783	0.33333
0.1807	0.53571	0.13793	0.47619	0.19048	0.92	0.5		1.21692	0.27778	0.05263	0.25	0.15789	0.18182	0.09524		2.73355	0.04167	0.2	0.19231	0.16	0.43478	0.28571
0.18255	0.46429	0	0.80952	0.14286	0.84	0.65		1.22319	0.22222	0.21053	0.125	0	0.31818	0.04762		2.7544	0.25	0.5	0.30769	0.28	0.21739	0.42857
0.18439	0.42857	0	0.80952	0.19048	0.32	0.4		1.22946	0.16667	0	0.04167	0	0.09091	0.04762		2.77525	0.08333	0.2	0.23077	0.24	0.30435	0.28571
0.18624	0.46429	0.06897	0.47619	0.19048	0.52	0.65		1.23573	0.27778	0	0.08333	0.05263	0	0.04762		2.7961	0.08333	0.25	0.23077	0.2	0.30435	0.47619
0.18808	0.67857	0.2069	0.57143	0.04762	0.24	0.35		1.24201	0.33333	0.10526	0.08333	0	0.04545	0.04762		2.81694	0.125	0.1	0.15385	0.2	0.30435	0.2381
0.18993	0.67857	0.17241	0.33333	0.14286	0.56	0.55		1.24828	0.27778	0.05263	0.04167	0	0.04545	0.14286		2.83779	0.16667	0.15	0.15385	0.04	0.26087	0.28571
0.19177	0.67857	0.24138	0.90476	0.33333	0.44	0.35		1.25455	0.38889	0.05263	0.08333	0	0.22727	0.04762		2.85864	0.16667	0.3	0.15385	0.12	0.3913	0.14286
0.19362	0.60714	0.10345	0.61905	0.04762	0.52	0.35		1.26082	0.22222	0.10526	0.125	0	0.09091	0.04762		2.87949	0.20833	0.15	0.15385	0.2	0.21739	0.19048
0.19547	0.53571	0.06897	0.47619	0.14286	0.6	0.6		1.26709	0.33333	0.05263	0	0	0.09091	0.04762		2.90034	0.125	0	0.11538	0.12	0.26087	0.38095
0.19731	0.57143	0.06897	0.57143	0.38095	0.52	0.25		1.27337	0.27778	0.15789	0.04167	0	0.09091	0.04762		2.92119	0.25	0.15	0	0	0.34783	0.38095
0.19916	0.28571	0.10345	0.71429	0.09524	0.68	0.45		1.27964	0.44444	0.05263	0.04167	0	0.04545	0.14286		2.94204	0.25	0.05	0.30769	0.2	0.30435	0.38095
0.201	0.64286	0.13793	0.52381	0.14286	0.32	0.4		1.28591	0.38889	0.05263	0.125	0	0.22727	0		2.96288	0.125	0.3	0.19231	0.28	0.13043	0.19048
0.20285	0.46429	0.06897	0.28571	0.09524	0.36	0.55		1.29218	0.22222	0	0.125	0	0.13636	0.04762		2.98373	0.04167	0.25	0.26923	0.08	0.26087	0.33333
0.20469	0.42857	0.06897	0.52381	0.14286	0.64	0.45		1.29845	0.38889	0.10526	0.04167	0	0.31818	0		3.00458	0.125	0.1	0.15385	0.12	0.3913	0.19048
0.20654	0.60714	0.13793	0.52381	0.28571	0.48	0.3		1.30473	0.33333	0.05263	0.125	0	0.04545	0		3.02543	0.25	0.35	0.03846	0.2	0.26087	0.09524
0.20839	0.5	0.06897	0.47619	0.09524	0.16	0.45		1.311	0.27778	0.05263	0.125	0	0.13636	0		3.04628	0.04167	0.15	0.15385	0.08	0.04348	0.47619
0.21023	0.57143	0	0.7619	0.14286	0.52	0.15		1.31727	0.22222	0	0.08333	0	0.18182	0		3.06713	0.08333	0.35	0.15385	0.04	0.30435	0.28571
0.21208	0.57143	0.03448	0.52381	0.04762	0.48	0.45		1.32354	0.16667	0.05263	0.04167	0	0.13636	0.04762		3.08798	0.125	0.05	0.07692	0.04	0.17391	0.04762
0.21392	0.53571	0.06897	0.47619	0	0.36	0.35		1.32981	0.27778	0	0.08333	0	0.09091	0.04762		3.10882	0	0.15	0.26923	0.04	0.17391	0.2381
0.21577	0.46429	0	0.33333	0.04762	0.16	0.25		1.33609	0.11111	0	0.125	0	0.13636	0		3.12967	0.125	0.15	0.03846	0.08	0.30435	0.19048
0.21761	0.32143	0.06897	0.90476	0	0.4	0.4		1.34236	0.38889	0.15789	0.16667	0.05263	0	0		3.15052	0.125	0.15	0.07692	0.12	0.04348	0.09524
0.21946	0.46429	0.06897	0.66667	0.04762	0.4	0.15		1.34863	0.16667	0.10526	0.04167	0	0.09091	0		3.17137	0.04167	0.15	0.07692	0.16	0.34783	0.19048
0.2213	0.53571	0.06897	0.38095	0.04762	0.48	0.4		1.3549	0.05556	0.05263	0	0	0.09091	0		3.19222	0.20833	0.25	0.19231	0.24	0.13043	0.19048
0.22315	0.42857	0.06897	0.71429	0.04762	0.28	0.3		1.36117	0.33333	0.10526	0	0	0.09091	0		3.21307	0.08333	0.15	0.11538	0.12	0.3913	0.28571
0.225	0.35714	0.06897	0.7619	0.09524	0.52	0.35		1.36745	0.55556	0.05263	0.08333	0	0.04545	0.04762		3.23392	0.08333	0.05	0.11538	0.12	0.21739	0.42857
0.22684	0.42857	0.10345	0.52381	0.04762	0.36	0.4		1.37372	0.27778	0	0	0.05263	0.13636	0.04762		3.25476	0.125	0.05	0.07692	0.08	0.04348	0.28571
0.22869	0.53571	0.17241	0.80952	0	0.08	0.45		1.37999	0.33333	0.05263	0.08333	0	0.09091	0		3.27561	0.04167	0.3	0	0	0.04348	0.19048
0.23053	0.32143	0.06897	0.61905	0.04762	0.36	0.25		1.38626	0.38889	0.05263	0	0	0	0		3.29646	0.08333	0.05	0.03846	0.04	0.08696	0.19048
0.23238	0.39286	0	0.38095	0.04762	0.28	0.2		1.39253	0.33333	0.05263	0.04167	0	0.04545	0		3.31731	0.125	0.2	0.03846	0.08	0.21739	0.38095
0.23422	0.46429	0.06897	0.61905	0.04762	0.24	0.5		1.39881	0.27778	0	0.04167	0	0.04545	0		3.33816	0.04167	0.1	0.07692	0.08	0.21739	0.2381
0.23607	0.32143	0.03448	0.61905	0.04762	0.6	0.55		1.40508	0.22222	0.05263	0.08333	0	0.04545	0.04762		3.35901	0.04167	0.2	0.11538	0.12	0.21739	0.33333
0.23792	0.35714	0.06897	0.80952	0	0.16	0.5		1.41135	0.16667	0	0.08333	0	0.04545	0		3.37986	0	0	0.19231	0.12	0	0.14286
0.23976	0.32143	0.03448	0.61905	0	0.16	0.4		1.41762	0.11111	0	0	0.05263	0.04545	0		3.4007	0	0	0.11538	0.16	0.17391	0.19048
0.24161	0.25	0	0.28571	0	0.16	0.65		1.42389	0.27778	0	0.04167	0	0.09091	0		3.42155	0.04167	0.15	0.03846	0.08	0.08696	0.14286
0.24345	0.28571	0.03448	0.47619	0	0.16	0.6		1.43017	0.22222	0	0.08333	0	0	0		3.4424	0.16667	0.1	0	0.16	0.08696	0.04762
0.2453	0.5	0.03448	0.38095	0	0.32	0.2		1.43644	0.33333	0	0.04167	0	0.09091	0		3.46325	0.04167	0.05	0.07692	0.04	0.17391	0.38095
0.24714	0.5	0.03448	0.47619	0	0.36	0.25		1.44271	0.33333	0.05263	0	0	0.22727	0		3.4841	0.08333	0.1	0	0.12	0.08696	0.14286
0.24899	0.17857	0.06897	0.33333	0	0.36	0.55		1.44898	0.16667	0.05263	0	0	0.13636	0		3.50495	0.125	0.25	0.15385	0.08	0.13043	0.14286
0.25083	0.5	0	0.52381	0	0.4	0.3		1.45525	0.22222	0.05263	0	0	0.09091	0		3.5258	0.125	0.15	0.03846	0.04	0.21739	0.38095
0.25268	0.39286	0	0.80952	0	0.52	0.25		1.46153	0.33333	0.15789	0.04167	0	0.18182	0		3.54664	0	0.1	0	0.04	0.21739	0.04762
0.25453	0.14286	0.03448	0.7619	0	0.28	0.45		1.4678	0.44444	0	0	0	0	0		3.56749	0	0.15	0.03846	0.12	0.17391	0.04762
0.25637	0.57143	0.06897	0.52381	0	0.24	0.4		1.47407	0.05556	0	0	0	0	0		3.58834	0	0.15	0	0.04	0.21739	0.2381
0.25822	0.25	0	0.52381	0	0.2	0.45		1.48034	0.27778	0.05263	0	0	0	0		3.60919	0.04167	0.05	0.03846	0.04	0.21739	0.14286
0.26006	0.42857	0.03448	0.57143	0	0.72	0.5		1.48661	0.16667	0	0	0	0.09091	0		3.63004	0.08333	0.2	0.11538	0	0.17391	0.04762
0.26191	0.25	0.03448	0.7619	0	0.2	0.7		1.49289	0.38889	0.10526	0.04167	0	0.04545	0		3.65089	0.04167	0	0	0.04	0.13043	0.04762
0.26375	0.35714	0	0.66667	0	0.24	0.3		1.49916	0.27778	0	0	0.10526	0.09091	0		3.67174	0.08333	0.05	0.03846	0.04	0.08696	0.04762
0.2656	0.28571	0	0.66667	0	0.12	0.1		1.50543	0.22222	0	0	0	0.09091	0		3.69258	0.04167	0.05	0.03846	0.04	0.13043	0.33333
0.26745	0.14286	0	0.28571	0	0.48	0.25		1.5117	0.16667	0	0	0	0.09091	0		3.71343	0	0.15	0	0.16	0.13043	0.28571
0.26929	0.21429	0.03448	0.7619	0	0.16	0.45		1.51797	0.05556	0	0	0	0	0		3.73428	0.08333	0.05	0	0.04	0.13043	0.19048
0.27114	0.21429	0.06897	0.85714	0	0.2	0.1		1.52424	0.05556	0.05263	0	0	0.09091	0		3.75513	0.04167	0	0.03846	0.08	0	0.09524
0.27298	0.28571	0.03448	0.47619	0	0.28	0.45		1.53052	0.16667	0	0	0	0	0		3.77598	0	0	0	0	0.08696	0.14286
0.27483	0.28571	0.06897	0.42857	0	0.2	0.35		1.53679	0.05556	0.05263	0	0	0.13636	0		3.79683	0	0.05	0.03846	0.08	0.26087	0.09524
0.27667	0.21429	0.03448	0.66667	0	0.12	0.2		1.54306	0.27778	0	0.04167	0	0	0		3.81768	0	0.05	0	0	0.04348	0.09524
0.27852	0.25	0	0.95238	0	0.2	0.35		1.54933	0.05556	0.05263	0.04167	0	0.09091	0		3.83852	0	0.2	0.07692	0.04	0.08696	0.19048
0.28036	0.21429	0	0.7619	0	0.16	0.2		1.5556	0.16667	0	0	0	0.04545	0		3.85937	0	0.1	0	0.04	0	0.14286
0.28221	0.39286	0.03448	0.33333	0	0.28	0.35		1.56188	0.11111	0	0	0	0	0		3.88022	0	0.15	0	0.04	0.08696	0.04762
0.28406	0.25	0	0.66667	0	0.24	0.35		1.56815	0.22222	0	0	0	0	0		3.90107	0.04167	0.1	0	0	0.04348	0.14286
0.2859	0.07143	0	0.52381	0	0.2	0.15		1.57442	0.22222	0	0	0	0	0		3.92192	0	0.15	0	0	0.08696	0.14286
0.28775	0.25	0.06897	0.80952	0	0.44	0.25		1.58069	0.22222	0.10526	0	0	0.04545	0		3.94277	0.04167	0.1	0	0.04	0.08696	0.28571
0.28959	0.35714	0	0.47619	0	0.12	0.35		1.58696	0.05556	0	0	0	0.04545	0		3.96362	0.04167	0.05	0.03846	0	0	0.19048
0.29144	0.28571	0	0.71429	0	0.24	0.25		1.59324	0.27778	0	0	0	0	0.09524		3.98446	0	0.15	0.03846	0.04	0.08696	0.14286
0.29328	0.17857	0	0.42857	0	0.28	0.2		1.59951	0.16667	0	0	0	0.04545	0		4.00531	0.04167	0.05	0	0.08	0.08696	0.04762
0.29513	0.28571	0	0.42857	0	0.16	0.45		1.60578	0.16667	0.05263	0	0	0.04545	0		4.02616	0.04167	0.2	0	0.04	0.13043	0.19048
0.29698	0.14286	0	0.42857	0	0.24	0.2		1.61205	0.16667	0	0	0	0.04545	0		4.04701	0.04167	0.1	0.03846	0.04	0.13043	0.09524
0.29882	0.17857	0	0.52381	0	0.24	0.25		1.61832	0.11111	0	0	0	0.04545	0		4.06786	0.04167	0.1	0.03846	0.04	0.04348	0.19048
0.30067	0.10714	0.03448	1	0	0.16	0.3		1.6246	0	0	0	0	0	0		4.08871	0	0.05	0	0	0.13043	0.04762
0.30251	0.17857	0.03448	0.80952	0	0.2	0.4		1.63087	0.22222	0	0	0	0.04545	0		4.10956	0	0.05	0	0	0.04348	0
0.30436	0.14286	0.03448	0.66667	0	0.36	0.35		1.63714	0	0	0	0	0.09091	0		4.1304	0	0	0	0	0.04348	0.04762
0.3062	0.21429	0	0.80952	0	0.2	0.25		1.64341	0.05556	0.05263	0	0	0	0		4.15125	0	0	0	0	0.08696	0.14286
0.30805	0.03571	0	0.66667	0	0.16	0.15		1.64968	0.16667	0	0	0	0	0		4.1721	0	0.1	0	0	0.08696	0.04762
0.30989	0.14286	0	0.61905	0	0.36	0.4		1.65596	0.05556	0	0.04167	0	0.04545	0		4.19295	0	0.1	0	0	0.04348	0.14286
0.31174	0.14286	0	0.66667	0	0.16	0.25		1.66223	0	0	0	0	0.04545	0		4.2138	0.08333	0.15	0	0	0.13043	0.14286
0.31359	0.10714	0	0.52381	0	0.2	0.35		1.6685	0	0.05263	0	0	0.09091	0		4.23465	0.04167	0	0	0.04	0.04348	0.09524
0.31543	0.10714	0	0.42857	0	0.16	0.5		1.67477	0.05556	0.05263	0.04167	0	0.04545	0		4.2555	0	0	0	0	0	0.04762
0.31728	0.07143	0	0.33333	0	0.16	0.15		1.68104	0.27778	0	0	0	0	0.09524		4.27634	0	0.05	0	0.04	0	0.04762
0.31912	0.07143	0.03448	0.42857	0	0.16	0.25		1.68732	0.05556	0	0	0	0.04545	0		4.29719	0	0.05	0	0	0.08696	0.04762
0.32097	0.07143	0	0.33333	0	0.04	0.15		1.69359	0.11111	0.05263	0	0	0	0		4.31804	0	0	0.03846	0	0	0.04762
0.32281	0.17857	0	0.71429	0	0.08	0.4		1.69986	0.16667	0	0	0	0.04545	0		4.33889	0	0.2	0	0	0	0.04762
0.32466	0.07143	0	0.52381	0	0.2	0.25		1.70613	0	0	0	0	0.04545	0		4.35974	0	0.1	0.03846	0	0	0.04762
0.3265	0.10714	0	0.47619	0	0.36	0.3		1.7124	0.05556	0	0	0	0.09091	0		4.38059	0	0.1	0.03846	0	0.04348	0.04762
0.32835	0.03571	0	0.42857	0	0.12	0.25		1.71868	0.22222	0	0	0	0.04545	0		4.40144	0	0.05	0.03846	0	0.04348	0
0.3302	0.07143	0	0.85714	0	0.16	0.15		1.72495	0.11111	0.05263	0	0	0	0		4.42228	0	0.05	0	0	0.04348	0
0.33204	0.10714	0	0.57143	0	0.08	0.1		1.73122	0.27778	0	0.04167	0	0	0		4.44313	0	0.2	0	0	0.04348	0.09524
0.33389	0.07143	0	0.7619	0	0.16	0.15		1.73749	0.11111	0	0	0	0.04545	0		4.46398	0.04167	0.05	0	0	0.08696	0
0.33573	0.14286	0	0.57143	0	0.16	0.25		1.74376	0.27778	0	0	0	0.09091	0		4.48483	0	0.05	0	0	0	0.19048
0.33758	0.10714	0	0.47619	0	0.12	0.2		1.75004	0.05556	0	0	0	0	0		4.50568	0	0.05	0	0	0.04348	0.14286
0.33942	0.28571	0.03448	0.42857	0	0.08	0.15		1.75631	0.05556	0	0	0	0	0		4.52653	0	0.05	0	0	0	0.09524
0.34127	0.07143	0	0.66667	0	0.08	0.35		1.76258	0	0	0	0	0	0		4.54738	0	0	0	0	0.04348	0.04762
0.34312	0.07143	0	0.38095	0	0.04	0.15		1.76885	0.22222	0	0	0	0	0		4.56822	0	0.1	0	0	0.04348	0
0.34496	0.07143	0.03448	0.52381	0	0.2	0.2		1.77512	0.22222	0	0	0	0	0		4.58907	0	0.05	0	0	0.04348	0.14286
0.34681	0.10714	0	0.57143	0	0.12	0.15		1.7814	0.05556	0	0	0	0	0		4.60992	0	0	0	0.04	0	0.04762
0.34865	0.10714	0	0.47619	0	0.08	0.15		1.78767	0	0	0	0	0.04545	0		4.63077	0	0	0	0	0	0
0.3505	0.10714	0	0.38095	0	0.2	0.3		1.79394	0	0	0	0	0	0		4.65162	0	0.1	0	0	0	0.04762
0.35234	0.03571	0	0.38095	0	0.08	0.45		1.80021	0	0	0	0	0	0.04762		4.67247	0	0.05	0	0.04	0	0
0.35419	0.07143	0	0.33333	0	0.04	0.15		1.80648	0.05556	0	0.04167	0	0	0		4.69332	0	0	0	0	0	0.04762
0.35603	0.07143	0	0.38095	0	0.2	0.05		1.81276	0	0	0	0	0.04545	0		4.71416	0	0.1	0	0	0	0.09524
0.35788	0.03571	0	0.38095	0	0.2	0.1		1.81903	0.05556	0	0	0	0	0		4.73501	0	0	0	0	0	0
0.35973	0	0.03448	0.52381	0	0	0.25		1.8253	0.16667	0.05263	0	0	0.04545	0		4.75586	0	0.05	0	0	0	0
0.36157	0	0	0.80952	0	0.08	0.15		1.83157	0.16667	0.05263	0	0	0	0		4.77671	0	0	0	0	0	0
0.36342	0.03571	0	0.42857	0	0.2	0.15		1.83784	0.05556	0	0	0	0	0		4.79756	0	0.05	0	0	0	0
0.36526	0.03571	0	0.38095	0	0.12	0.05		1.84411	0.11111	0	0	0	0	0		4.81841	0	0	0	0	0	0.04762
0.36711	0.07143	0	0.52381	0	0.16	0.15		1.85039	0.05556	0	0	0	0	0		4.83926	0	0	0	0	0	0
0.36895	0.03571	0	0.14286	0	0.04	0.2		1.85666	0.05556	0	0	0	0	0		4.8601	0	0.05	0	0	0	0.04762
0.3708	0.03571	0	0.28571	0	0.08	0.2		1.86293	0	0	0	0	0	0		4.88095	0	0.05	0	0	0.04348	0
0.37265	0	0	0.71429	0	0	0		1.8692	0.05556	0	0	0	0.04545	0		4.9018	0	0.1	0	0	0	0.09524
0.37449	0.03571	0	0.71429	0	0	0.25		1.87547	0.05556	0	0	0	0	0		4.92265	0	0.1	0	0	0.04348	0
0.37634	0.07143	0	0.42857	0	0.2	0.25		1.88175	0	0	0	0	0	0		4.9435	0	0	0	0	0	0.04762
0.37818	0	0	0.47619	0	0	0.1		1.88802	0	0	0	0	0	0		4.96435	0	0	0	0	0	0
0.38003	0	0	0.42857	0	0.08	0.2		1.89429	0.11111	0	0	0	0	0		4.98519	0	0	0	0	0	0
0.38187	0.10714	0	0.52381	0	0.08	0.1		1.90056	0.05556	0	0	0	0	0		5.00604	0	0	0	0	0	0
0.38372	0.03571	0	0.47619	0	0.04	0.1		1.90683	0	0.05263	0	0	0	0		5.02689	0	0.1	0	0	0	0
0.38556	0.07143	0	0.38095	0	0	0.15		1.91311	0.05556	0	0	0	0	0		5.04774	0	0	0	0	0.04348	0
0.38741	0.07143	0	0.2381	0	0.04	0.2		1.91938	0.05556	0.05263	0	0	0	0		5.06859	0	0	0	0	0	0
0.38926	0	0	0.57143	0	0.12	0.15		1.92565	0	0.05263	0	0	0	0		5.08944	0	0	0	0	0.04348	0.09524
0.3911	0.03571	0	0.19048	0	0.08	0.1		1.93192	0.05556	0	0	0	0	0		5.11029	0	0	0	0	0	0
0.39295	0	0	0.57143	0	0.08	0.4		1.93819	0.05556	0	0	0	0	0		5.13113	0	0	0	0	0	0.04762
0.39479	0	0	0.2381	0	0.04	0.1		1.94447	0	0	0	0	0	0		5.15198	0	0	0	0	0	0.04762
0.39664	0.03571	0	0.33333	0	0	0.3		1.95074	0	0.05263	0	0	0	0		5.17283	0	0	0	0	0	0.09524
0.39848	0.03571	0	0.47619	0	0.04	0.35		1.95701	0	0	0	0	0	0		5.19368	0	0	0	0	0	0.04762
0.40033	0	0	0.42857	0	0	0.15		1.96328	0.11111	0	0	0	0	0		5.21453	0	0	0	0	0.04348	0
0.40218	0.03571	0	0.28571	0	0.04	0.05		1.96955	0.05556	0	0	0	0	0		5.23538	0	0	0	0	0	0.04762
0.40402	0.03571	0	0.71429	0	0.12	0.1		1.97583	0.05556	0	0	0	0	0		5.25623	0	0	0	0	0	0
0.40587	0	0	0.47619	0	0.04	0.1		1.9821	0.05556	0	0	0	0	0		5.27707	0	0.05	0	0	0.04348	0
0.40771	0	0	0.42857	0	0	0.15		1.98837	0	0	0	0	0.04545	0		5.29792	0	0	0	0	0	0
0.40956	0.03571	0	0.28571	0	0.04	0.1		1.99464	0.11111	0	0	0	0	0		5.31877	0	0	0	0	0	0
0.4114	0.03571	0	0.33333	0	0.04	0.1		2.00091	0	0	0	0	0	0		5.33962	0	0	0	0	0	0
0.41325	0	0	0.47619	0	0.04	0.15		2.00719	0.05556	0	0	0	0	0		5.36047	0	0	0	0	0	0
0.41509	0	0	0.38095	0	0	0.05		2.01346	0.11111	0	0	0	0	0		5.38132	0	0	0	0	0	0
0.41694	0.07143	0	0.38095	0	0	0		2.01973	0	0	0	0	0	0		5.40217	0	0	0	0	0	0.04762
0.41879	0	0	0.52381	0	0.12	0.05		2.026	0	0	0	0	0	0		5.42301	0	0	0	0	0	0.09524
0.42063	0	0	0.52381	0	0	0.05		2.03227	0.05556	0	0	0	0	0		5.44386	0	0	0	0	0	0
0.42248	0	0	0.38095	0	0	0.15		2.03855	0.05556	0	0	0	0	0		5.46471	0	0	0	0	0	0
0.42432	0	0.03448	0.33333	0	0.08	0.1		2.04482	0	0	0	0	0	0		5.48556	0	0	0	0	0	0
0.42617	0	0	0.38095	0	0.04	0.1		2.05109	0	0.05263	0	0	0	0		5.50641	0	0	0	0	0	0
0.42801	0.03571	0	0.33333	0	0.04	0		2.05736	0	0	0	0	0	0		5.52726	0	0	0	0	0	0
0.42986	0	0	0.33333	0	0.08	0.05		2.06363	0	0	0	0	0	0		5.54811	0	0	0	0	0	0
0.4317	0	0	0.09524	0	0.04	0		2.06991	0	0	0	0	0	0		5.56895	0	0	0	0	0	0
0.43355	0	0	0.28571	0	0.04	0.05		2.07618	0.05556	0.05263	0	0	0	0		5.5898	0	0	0	0	0	0
0.4354	0	0	0.38095	0	0	0.05		2.08245	0.05556	0	0	0	0	0		5.61065	0	0	0	0	0	0
0.43724	0	0	0.09524	0	0	0.05		2.08872	0	0	0	0	0	0		5.6315	0	0	0	0	0	0
0.43909	0	0	0.47619	0	0	0		2.09499	0.05556	0	0	0	0	0		5.65235	0	0	0	0	0	0
0.44093	0	0	0.14286	0	0	0.05		2.10127	0.11111	0	0	0	0	0		5.6732	0	0	0	0	0	0
0.44278	0	0	0.28571	0	0	0		2.10754	0	0	0	0	0	0		5.69405	0	0	0	0	0	0
0.44462	0	0	0.38095	0	0.04	0.25		2.11381	0	0	0	0	0	0		5.71489	0	0	0	0	0	0.04762
0.44647	0	0	0.33333	0	0	0.05		2.12008	0.05556	0	0	0	0	0		5.73574	0	0	0	0	0	0
0.44832	0	0	0.33333	0	0	0		2.12635	0.05556	0	0	0	0	0		5.75659	0	0	0	0	0	0
0.45016	0	0	0.19048	0	0	0.1		2.13263	0	0.05263	0	0	0	0		5.77744	0	0	0	0	0	0.04762
0.45201	0	0	0.2381	0	0	0		2.1389	0	0	0	0	0	0		5.79829	0	0	0	0	0	0
0.45385	0	0	0.42857	0	0.04	0.05		2.14517	0	0	0	0	0	0		5.81914	0	0	0	0	0	0
0.4557	0	0	0.33333	0	0	0.1		2.15144	0.05556	0	0	0	0	0		5.83999	0	0	0	0	0	0.04762
0.45754	0	0	0.28571	0	0	0.1		2.15771	0	0	0	0	0	0		5.86083	0	0	0	0	0	0
0.45939	0	0	0.33333	0	0	0.05		2.16399	0	0	0	0	0	0		5.88168	0	0	0	0	0	0
0.46123	0	0	0.28571	0	0.04	0.05		2.17026	0	0	0	0	0	0		5.90253	0	0	0	0	0	0
0.46308	0	0	0.2381	0	0	0		2.17653	0	0	0	0	0	0		5.92338	0	0	0	0	0	0
0.46493	0	0	0.14286	0	0	0.05		2.1828	0	0	0	0	0	0		5.94423	0	0	0	0	0	0
0.46677	0	0	0.33333	0	0	0		2.18907	0.05556	0	0	0	0	0		5.96508	0	0	0	0	0	0
0.46862	0	0	0.2381	0	0	0		2.19534	0	0	0	0	0	0		5.98593	0	0	0	0	0	0
0.47046	0	0	0.28571	0	0	0		2.20162	0	0.05263	0	0	0	0		6.00677	0	0	0	0	0	0
0.47231	0	0	0.19048	0	0	0.05		2.20789	0	0	0	0	0	0		6.02762	0	0	0	0	0	0
0.47415	0	0	0.2381	0	0	0.05		2.21416	0.05556	0	0	0	0	0		6.04847	0	0	0	0	0	0
0.476	0	0	0.2381	0	0	0		2.22043	0	0	0	0	0	0		6.06932	0	0	0	0	0	0
0.47785	0	0	0.14286	0	0	0.1		2.2267	0	0	0	0	0	0		6.09017	0	0	0	0	0	0
0.47969	0	0	0.09524	0	0	0		2.23298	0	0	0	0	0	0		6.11102	0	0	0	0	0	0
0.48154	0	0	0.04762	0	0	0		2.23925	0.05556	0	0	0	0	0		6.13187	0	0	0	0	0	0
0.48338	0	0	0.2381	0	0	0		2.24552	0	0	0	0	0	0		6.15271	0	0	0	0	0	0
0.48523	0	0	0.19048	0	0	0		2.25179	0	0	0	0	0	0		6.17356	0	0	0	0	0	0.04762
0.48707	0	0	0.09524	0	0	0.05		2.25806	0	0.05263	0	0	0	0		6.19441	0	0	0	0	0	0
0.48892	0	0	0.28571	0	0	0.05		2.26434	0	0	0	0	0	0		6.21526	0	0	0	0	0	0
0.49076	0	0	0.38095	0	0	0.05		2.27061	0	0	0	0	0	0		6.23611	0	0	0	0	0	0
0.49261	0	0	0	0	0	0		2.27688	0.05556	0	0	0	0	0		6.25696	0	0	0	0	0	0
0.49446	0	0	0.14286	0	0	0		2.28315	0	0	0	0	0	0		6.27781	0	0	0	0	0	0
0.4963	0	0	0.04762	0	0	0		2.28942	0	0	0	0	0	0		6.29865	0	0	0	0	0	0
0.49815	0	0	0.19048	0	0	0		2.2957	0	0	0	0	0	0		6.3195	0	0	0	0	0	0
0.49999	0	0	0.2381	0	0	0.05		2.30197	0	0	0	0	0	0		6.34035	0	0	0	0	0	0
0.50184	0	0	0.14286	0	0	0.1		2.30824	0	0	0	0	0	0		6.3612	0	0	0	0	0	0
0.50368	0	0	0.19048	0	0	0		2.31451	0	0	0	0	0	0		6.38205	0	0	0	0	0	0
0.50553	0	0	0.09524	0	0	0.05		2.32078	0	0	0	0	0	0		6.4029	0	0	0	0	0	0
0.50738	0	0	0.09524	0	0	0		2.32706	0	0	0	0	0	0		6.42375	0	0	0	0	0	0
0.50922	0	0	0.14286	0	0	0		2.33333	0	0	0	0	0	0		6.44459	0	0	0	0	0	0
0.51107	0	0	0	0	0	0		2.3396	0	0	0	0	0	0		6.46544	0	0	0	0	0	0
0.51291	0	0	0.04762	0	0	0		2.34587	0	0	0	0	0	0		6.48629	0	0	0	0	0	0
0.51476	0	0	0.09524	0	0	0		2.35214	0	0	0	0	0	0		6.50714	0	0	0	0	0	0
0.5166	0	0	0.09524	0	0	0		2.35842	0.11111	0	0	0	0	0		6.52799	0	0	0	0	0	0
0.51845	0	0	0.04762	0	0	0.05		2.36469	0	0	0	0	0	0		6.54884	0	0	0	0	0	0
0.52029	0	0	0	0	0	0		2.37096	0	0	0	0	0	0		6.56969	0	0	0	0	0	0
0.52214	0	0	0	0	0	0.05		2.37723	0	0	0	0	0	0		6.59053	0	0	0	0	0	0
0.52399	0	0	0	0	0	0.05		2.3835	0	0	0	0	0	0		6.61138	0	0	0	0	0	0
0.52583	0	0	0.09524	0	0	0		2.38978	0.05556	0	0	0	0	0		6.63223	0	0	0	0	0	0
0.52768	0	0	0.09524	0	0	0		2.39605	0	0	0	0	0	0		6.65308	0	0	0	0	0	0
0.52952	0	0	0.04762	0	0	0		2.40232	0	0	0	0	0	0		6.67393	0	0	0	0	0	0
0.53137	0	0	0	0	0	0		2.40859	0.05556	0	0	0	0	0		6.69478	0	0	0	0	0	0
0.53321	0	0	0	0	0	0		2.41486	0	0	0	0	0	0		6.71563	0	0	0	0	0	0
0.53506	0	0	0	0	0	0		2.42114	0	0	0	0	0	0		6.73647	0	0	0	0	0	0
0.5369	0	0	0	0	0	0		2.42741	0	0	0	0	0	0		6.75732	0	0	0	0	0	0
0.53875	0	0	0	0	0	0		2.43368	0	0	0	0	0	0		6.77817	0	0	0	0	0	0
0.5406	0	0	0	0	0	0		2.43995	0	0	0	0	0	0		6.79902	0	0	0	0	0	0
0.54244	0	0	0	0	0	0		2.44622	0	0	0	0	0	0		6.81987	0	0	0	0	0	0
0.54429	0	0	0	0	0	0		2.4525	0	0	0	0	0	0		6.84072	0	0	0	0	0	0
0.54613	0	0	0	0	0	0		2.45877	0	0	0	0	0	0		6.86157	0	0	0	0	0	0
0.54798	0	0	0	0	0	0		2.46504	0	0	0	0	0	0		6.88241	0	0.05	0	0	0	0
0.54982	0	0	0	0	0	0		2.47131	0	0	0	0	0	0		6.90326	0	0	0	0	0	0
0.55167	0	0	0	0	0	0.05		2.47758	0	0	0	0	0	0		6.92411	0	0	0	0	0	0
0.55352	0	0	0	0	0	0		2.48386	0.05556	0	0	0	0	0		6.94496	0	0	0	0	0	0
0.55536	0	0	0.04762	0	0	0		2.49013	0	0	0	0	0	0		6.96581	0	0	0	0	0	0
0.55721	0	0	0.04762	0	0	0		2.4964	0	0	0	0	0	0		6.98666	0	0	0	0	0	0
0.55905	0	0	0	0	0	0		2.50267	0	0	0	0	0	0		7.00751	0	0	0	0	0	0
0.5609	0	0	0	0	0	0		2.50894	0	0	0	0	0	0		7.02835	0	0	0	0	0	0
0.56274	0	0	0.04762	0	0	0		2.51521	0	0	0	0	0	0		7.0492	0	0	0	0	0	0
0.56459	0	0	0	0	0	0		2.52149	0	0	0	0	0	0		7.07005	0	0	0	0	0	0
0.56643	0	0	0	0	0	0		2.52776	0	0	0	0	0	0		7.0909	0	0	0	0	0	0
0.56828	0	0	0.04762	0	0	0		2.53403	0.05556	0	0	0	0	0		7.11175	0	0.05	0	0	0	0

[truncated: 18 more sheets: Fig. 5b, Fig. 5c, Fig. 5d, Fig. 6b, Fig. S1b, Fig. S1c, Fig. S3b, Fig. S3c, Fig. S5a, Fig. S5b, Fig. S5c, Fig. S6a, Fig. S6b, Fig. S6c, Fig. S7a, Fig. S7b, Fig. S8a, Fig. S8b]
